# Supplementary material for: A wide range of South American inselberg floras reveal cohesive biome patterns
Source: Front Plant Sci. 2022 Sep 29;13:928577. doi: 10.3389/fpls.2022.928577 (PMC9559578; doi:10.3389/fpls.2022.928577)
Supplement: Supplementary file 1 [file Table_1.xlsx]

## Sheet: Página1
Reference	Area code / sampname	Country	Lat	Long	number of species	Biome
Franca et al 2005	BA-FS	Brazil	-12.2717	-39.0608	35	Caatinga
França et al. 1997	BA-MA	Brazil	-12.7031	-39.7707	128	Caatinga		caat	25	1878	75.12
França et al. 1997	BA-MT	Brazil	-12.7308	-39.7077	126	Caatinga		maat	14	1783	127.357
Pereira et al. 2018	CE-LP	Brazil	-3.94417	-40.3931	33	Caatinga		amaz	11	776	70.5455
Paulino et al. 2018	CE-MQ	Brazil	-4.95995	-39.0007	68	Caatinga
Araújo et al. 2008	CE-QUI	Brazil	-4.95507	-39.0248	53	Caatinga
Pereira et al. 2018	CE-RV	Brazil	-4.07217	-40.0044	30	Caatinga
Pereira et al. 2018	CE-SGA	Brazil	-4.15972	-40.1592	30	Caatinga
Pereira et al. 2018	CE-SP	Brazil	-4.03033	-40.0897	23	Caatinga
Pereira et al. 2018	CE-SP2	Brazil	-4.02629	-40.0892	24	Caatinga
Gutierrez & Zamora 2007	CO-CT	Colombia	5.20089	-67.8723	46	Amazon
Esgario et al. 2009	ES-AM	Brazil	-19.8035	-40.7727	104	Atlantic Forest
Covre et al. 2021	ES-CPA	Brazil	-20.7878	-41362227	85	Atlantic Forest
Santos et al 2010	ES-MG	Brazil	-20.299	-40.3014	27	Atlantic Forest
Pena & Alves-Araujo 2017	ES-PE	Brazil	-18.7673	-40.4566	272	Atlantic Forest
Couto et al. 2017	ES-PP	Brazil	-20.9407	-41.5543	160	Atlantic Forest
Sarthou & Villiers 1998	GF-FG	Guiana Francesa	3.47004	-53.226	66	Amazon
Sarthou et al. 2003	GF-MCH	Guiana Francesa	3.82139	-52.7353	36	Amazon
Sarthou et al. 2003	GF-NOU	Guiana Francesa	4.09481	-52.6794	48	Amazon
Sarthou et al. 2003	GF-TRI	Guiana Francesa	4.62994	-53375392	39	Amazon
Paula et al. 2017	MG-VM	Brazil	-17.8562	-41.2636	68	Atlantic Forest
Zappi et al. 2011	MT-PC	Brazil	-9.59093	-55.7925	46	Amazon
Barbosa-Silva et al. 2022	PA-HRP	Brazil	-6.28402	-50.3369	116	Amazon
Lucena et al. 2015	PB-EB	Brazil	-7.06171	-37.2991	88	Caatinga
Porto et al. 2008	PB-EP	Brazil	-7.01889	-35.881	90	Caatinga
Pitrez (2006)	PB-FZ	Brazil	-6.83007	-35.6403	49	Caatinga
Pitrez (2006)	PB-LP	Brazil	-7.019	-35.8533	63	Caatinga
Lopes-Silva et al. 2019	PB-MC	Brazil	-6.98848	-37.2236	108	Caatinga
Pitrez (2006)	PB-PP	Brazil	-7.0791	-36.052	81	Caatinga
Pitrez (2006)	PB-PS	Brazil	-7.34458	-35.7957	40	Caatinga
Sales-Rodrigues et al. 2014	PB-PX	Brazil	-7.14859	-35.9652	54	Caatinga
Tölke et al. 2011	PB-PXI	Brazil	-7.15162	-35.9733	72	Caatinga
Gomes & Sobral-Leite 2013	PE-LU	Brazil	-8.79661	-35.8409	89	Caatinga
Gomes & Alves 2009	PE-PAB	Brazil	-8.33333	-35.8333	165	Caatinga
Gomes & Alves 2010	PE-PC	Brazil	-8.39139	-36.0103	103	Caatinga
Gomes et al 2011	PE-PF	Brazil	-8.57264	-36.826	109	Caatinga
Gomes & Alves 2010	PE-PG	Brazil	-8.38194	-35.8439	129	Caatinga
Gomes & Sobral-Leite 2013	PE-PTR	Brazil	-8.6883	-35.7213	48	Caatinga
Andreata et al. 2008	RJ-AM	Brazil	-22.9731	-43.0201	320	Atlantic Forest
Mauad et al. 2010	RJ-CH	Brazil	-22.9615	-43.1813	191	Atlantic Forest
Meirelles et al 1999	RJ-IC	Brazil	-22.9758	-43.0158	23	Atlantic Forest
Meirelles et al 1999	RJ-IM	Brazil	-22.9328	-43.125	18	Atlantic Forest
Meirelles et al 1999	RJ-MC	Brazil	-23.0286	-43.4881	19	Atlantic Forest
Mauad et al. 2010	RJ-MI	Brazil	-21.7942	-41.4595	174	Atlantic Forest
Safford & Martinelli 2000	RJ-PA	Brazil	-22.9506	-43.1554	55	Atlantic Forest
Mauad et al. 2010	RJ-PR	Brazil	-23.0348	-43.5019	267	Atlantic Forest
Raghoenandan 2000	SUR-SIP	Suriname	2.08336	-55.9296	80	Amazon
Oldenburger & Norder 2009	SUR-SR	Suriname	2.00705	-55.9612	38	Amazon
Raghoenandan 2000	SUR-VOL	Suriname	4.68333	-56.1667	109	Amazon
Gröger 1994	VEN-PTO	Venezuela	5.56573	-67.5951	152	Amazon
