# Supplementary material for: A wide range of South American inselberg floras reveal cohesive biome patterns
Source: Front Plant Sci. 2022 Sep 29;13:928577. doi: 10.3389/fpls.2022.928577 (PMC9559578; doi:10.3389/fpls.2022.928577)
Supplement: Supplementary file 2 [file Table_2.xlsx]

## Sheet: Species Lists
scode	sampname	biome	family	genus	cf	sp1	species	life form
200	VEN-PTO	Amazon	Acanthaceae	Aphelandra		scabra	Aphelandra scabra	Schrub
200	VEN-PTO	Amazon	Apocynaceae	Aspidosperma		multiflorum	Aspidosperma multiflorum	Shrub|Tree
200	VEN-PTO	Amazon	Apocynaceae	Blepharodon		glaucescens	Blepharodon glaucescens	Liana
200	VEN-PTO	Amazon	Apocynaceae	Ditassa		carnevalii	Ditassa carnevalii
200	VEN-PTO	Amazon	Apocynaceae	Mandevilla		caurensis	Mandevilla caurensis
200	VEN-PTO	Amazon	Apocynaceae	Mandevilla		lancifolia	Mandevilla lancifolia	Shrub
200	VEN-PTO	Amazon	Apocynaceae	Mandevilla		subcarnosa	Mandevilla subcarnosa	Liana
200	VEN-PTO	Amazon	Apocynaceae	Plumeria		inodora	Plumeria inodora
200	VEN-PTO	Amazon	Aptandraceae	Chaunochiton		angustifolium	Chaunochiton angustifolium	Tree
200	VEN-PTO	Amazon	Araceae	Anthurium		bonplandii	Anthurium bonplandii	Herb
200	VEN-PTO	Amazon	Araceae	Caladium		macrotites	Caladium macrotites	Herb
200	VEN-PTO	Amazon	Araceae	Caladium		picturatum	Caladium picturatum	Herb
200	VEN-PTO	Amazon	Araceae	Thaumatophyllum		solimoesense	Thaumatophyllum solimoesense	Herb
200	VEN-PTO	Amazon	Arecaceae	Attalea		maripa	Attalea maripa	Palm
200	VEN-PTO	Amazon	Arecaceae	Syagrus		orinocensis	Syagrus orinocensis	Palm
200	VEN-PTO	Amazon	Aristolochiaceae	Aristolochia		nummularifolia	Aristolochia nummularifolia
200	VEN-PTO	Amazon	Asteraceae	Erechtites		hieracifolius	Erechtites hieracifolius	Herb
200	VEN-PTO	Amazon	Asteraceae	Mikania		micrantha	Mikania micrantha	Liana
200	VEN-PTO	Amazon	Asteraceae	Unxia		camphorata	Unxia camphorata	Herb|Subshrub
200	VEN-PTO	Amazon	Bignoniaceae	Adenocalymma		flaviflorum	Adenocalymma flaviflorum	Liana
200	VEN-PTO	Amazon	Bignoniaceae	Tabebuia		orinocensis	Tabebuia orinocensis
200	VEN-PTO	Amazon	Bignoniaceae	Tabebuia		pilosa	Tabebuia pilosa	Tree
200	VEN-PTO	Amazon	Bixaceae	Cochlospermum		orinocense	Cochlospermum orinocense	Tree
200	VEN-PTO	Amazon	Bixaceae	Cochlospermum		vitifolium	Cochlospermum vitifolium	Shrub|Tree
200	VEN-PTO	Amazon	Boraginaceae	Cordia		polystachya	Cordia polystachya
200	VEN-PTO	Amazon	Boraginaceae	Euploca	cf.	filiformis	Euploca filiformis	Herb|Subshrub
200	VEN-PTO	Amazon	Bromeliaceae	Aechmea		tocantina	Aechmea tocantina	Herb
200	VEN-PTO	Amazon	Bromeliaceae	Ananas		parguazensis	Ananas parguazensis	Herb
200	VEN-PTO	Amazon	Bromeliaceae	Bromelia		goeldiana	Bromelia goeldiana	Herb
200	VEN-PTO	Amazon	Bromeliaceae	Pitcairnia		armata	Pitcairnia armata	Herb
200	VEN-PTO	Amazon	Bromeliaceae	Pitcairnia		armata	Pitcairnia armata	Herb
200	VEN-PTO	Amazon	Bromeliaceae	Pitcairnia		flammea	Pitcairnia flammea	Herb
200	VEN-PTO	Amazon	Bromeliaceae	Tillandsia		flexuosa	Tillandsia flexuosa
200	VEN-PTO	Amazon	Bromeliaceae	Vriesea		bibeatricis	Vriesea bibeatricis	Herb
200	VEN-PTO	Amazon	Burseraceae	Bursera		simaruba	Bursera simaruba	Tree
200	VEN-PTO	Amazon	Burseraceae	Commiphora		leptophloeos	Commiphora leptophloeos	Shrub|Tree
200	VEN-PTO	Amazon	Burseraceae	Protium		heptaphyllum	Protium heptaphyllum	Shrub|Tree
200	VEN-PTO	Amazon	Burseraceae	Protium		sagotianum	Protium sagotianum	Tree
200	VEN-PTO	Amazon	Cactaceae	Cereus		hexagonus	Cereus hexagonus	Shrub
200	VEN-PTO	Amazon	Cactaceae	Hylocereus		lemairei	Hylocereus lemairei	Liana
200	VEN-PTO	Amazon	Cactaceae	Melocactus		mazelianus	Melocactus mazelianus	Herb/Subshrub
200	VEN-PTO	Amazon	Chrysobalanaceae	Leptobalanus		apetalus	Leptobalanus apetalus	Tree
200	VEN-PTO	Amazon	Cleomaceae	Physostemon		guianense	Physostemon guianense	Herb
200	VEN-PTO	Amazon	Clusiaceae	Clusia		obovata	Clusia obovata	Shrub|Tree
200	VEN-PTO	Amazon	Convolvulaceae	Ipomoea		argentea	Ipomoea argentea	Subshrub
200	VEN-PTO	Amazon	Convolvulaceae	Merremia		maypurensis	Merremia maypurensis
200	VEN-PTO	Amazon	Costaceae	Costus		spiralis	Costus spiralis	Herb
200	VEN-PTO	Amazon	Cyperaceae	Bulbostylis		aturensis	Bulbostylis aturensis
200	VEN-PTO	Amazon	Cyperaceae	Bulbostylis		leucostachya	Bulbostylis leucostachya
200	VEN-PTO	Amazon	Cyperaceae	Calyptrocarya		glomerulata	Calyptrocarya glomerulata	Herb
200	VEN-PTO	Amazon	Cyperaceae	Cyperus		cuspidatus	Cyperus cuspidatus	Herb
200	VEN-PTO	Amazon	Cyperaceae	Fimbristylis		dichotoma	Fimbristylis dichotoma	Herb
200	VEN-PTO	Amazon	Cyperaceae	Rhynchospora		curvula	Rhynchospora curvula	Herb
200	VEN-PTO	Amazon	Cyperaceae	Rhynchospora		pubera	Rhynchospora pubera	Herb
200	VEN-PTO	Amazon	Cyperaceae	Scleria		cyperina	Scleria cyperina	Herb
200	VEN-PTO	Amazon	Eriocaulaceae	Paepalanthus		subtilis	Paepalanthus subtilis	Herb
200	VEN-PTO	Amazon	Erythroxylaceae	Erythroxylum		williamsii	Erythroxylum williamsii
200	VEN-PTO	Amazon	Gentianaceae	Chelonanthus		alatus	Chelonanthus alatus	Herb|Subshrub
200	VEN-PTO	Amazon	Gentianaceae	Coutoubea		minor	Coutoubea minor	Herb
200	VEN-PTO	Amazon	Gesneriaceae	Chrysothemis		dichroa	Chrysothemis dichroa
200	VEN-PTO	Amazon	Haemodoraceae	Schiekia		orinocensis	Schiekia orinocensis	Herb
200	VEN-PTO	Amazon	Iridaceae	Cipura		rupicola	Cipura rupicola
200	VEN-PTO	Amazon	Lecythidaceae	Eschweilera	cf.	coriacea	Eschweilera coriacea	Tree
200	VEN-PTO	Amazon	Leguminosae	Andira		surinamensis	Andira surinamensis	Shrub|Tree
200	VEN-PTO	Amazon	Leguminosae	Centrosema		brasilianum	Centrosema brasilianum
200	VEN-PTO	Amazon	Leguminosae	Chamaecrista		desvauxii	Chamaecrista desvauxii	Shrub|Subshrub
200	VEN-PTO	Amazon	Leguminosae	Chamaecrista		flexuosa	Chamaecrista flexuosa	Shrub|Subshrub
200	VEN-PTO	Amazon	Leguminosae	Chamaecrista		rotundifolia	Chamaecrista rotundifolia	Subshrub
200	VEN-PTO	Amazon	Leguminosae	Clitoria		dendrina	Clitoria dendrina
200	VEN-PTO	Amazon	Leguminosae	Desmodium		orinocense	Desmodium orinocense
200	VEN-PTO	Amazon	Leguminosae	Dioclea		guianensis	Dioclea guianensis	Liana
200	VEN-PTO	Amazon	Leguminosae	Mimosa		huberi	Mimosa huberi
200	VEN-PTO	Amazon	Leguminosae	Mimosa		microcephala	Mimosa microcephala	Shrub
200	VEN-PTO	Amazon	Lentibulariaceae	Genlisea		sanariapoana	Genlisea sanariapoana
200	VEN-PTO	Amazon	Lentibulariaceae	Utricularia		fimbriata	Utricularia fimbriata
200	VEN-PTO	Amazon	Lentibulariaceae	Utricularia		oliveriana	Utricularia oliveriana	Herb
200	VEN-PTO	Amazon	Lentibulariaceae	Utricularia		subulata	Utricularia subulata	Herb
200	VEN-PTO	Amazon	Linderniaceae	Lindernia		crustacea	Lindernia crustacea	Herb
200	VEN-PTO	Amazon	Malpighiaceae	Byrsonima		nitidissima	Byrsonima nitidissima
200	VEN-PTO	Amazon	Malvaceae	Pseudobombax		croizatii	Pseudobombax croizatii
200	VEN-PTO	Amazon	Marantaceae	Calathea		cyclophora	Calathea cyclophora
200	VEN-PTO	Amazon	Marantaceae	Goeppertia		panamensis	Goeppertia panamensis	Herb
200	VEN-PTO	Amazon	Marantaceae	Maranta		linearis	Maranta linearis
200	VEN-PTO	Amazon	Melastomataceae	Acanthella		sprucei	Acanthella sprucei	Shrub
200	VEN-PTO	Amazon	Melastomataceae	Clidemia		sericea	Clidemia sericea	Shrub
200	VEN-PTO	Amazon	Melastomataceae	Comolia		microphylla	Comolia microphylla	Shrub
200	VEN-PTO	Amazon	Melastomataceae	Graffenrieda		rotundifolia	Graffenrieda rotundifolia	Tree
200	VEN-PTO	Amazon	Melastomataceae	Pseudoernestia		cordifolia	Pseudoernestia cordifolia	Shrub|Subshrub
200	VEN-PTO	Amazon	Melastomataceae	Pterogastra		minor	Pterogastra minor
200	VEN-PTO	Amazon	Melastomataceae	Tibouchina		aspera	Tibouchina aspera	Tree
200	VEN-PTO	Amazon	Melastomataceae	Tibouchina		bipenicillata	Tibouchina bipenicillata
200	VEN-PTO	Amazon	Melastomataceae	Tococa		guianensis	Tococa guianensis	Tree|Subshrub
200	VEN-PTO	Amazon	Menispermaceae	Abuta		imene	Abuta imene	Liana
200	VEN-PTO	Amazon	Moraceae	Ficus		mathewsii	Ficus mathewsii	Tree
200	VEN-PTO	Amazon	Moraceae	Ficus		mollicula	Ficus mollicula
200	VEN-PTO	Amazon	Moraceae	Ficus		pertusa	Ficus pertusa	Tree
200	VEN-PTO	Amazon	Myrtaceae	Eugenia		umbonata	Eugenia umbonata
200	VEN-PTO	Amazon	Myrtaceae	Myrcia		splendens	Myrcia splendens	Tree
200	VEN-PTO	Amazon	Myrtaceae	Myrciaria		floribunda	Myrciaria floribunda	Tree
200	VEN-PTO	Amazon	Nyctaginaceae	Guapira	cf.	cuspidata	Guapira cuspidata	Tree
200	VEN-PTO	Amazon	Ochnaceae	Ouratea	cf.	grosourdyi	Ouratea grosourdyi
200	VEN-PTO	Amazon	Ochnaceae	Sauvagesia		ramosissima	Sauvagesia ramosissima	Herb|Subshrub
200	VEN-PTO	Amazon	Orchidaceae	Cyrtopodium		punctatum	Cyrtopodium punctatum
200	VEN-PTO	Amazon	Orchidaceae	Encyclia		leucantha	Encyclia leucantha	Herb
200	VEN-PTO	Amazon	Orchidaceae	Epidendrum		ibaguense	Epidendrum ibaguense	Herb
200	VEN-PTO	Amazon	Orchidaceae	Epidendrum		stamfordianum	Epidendrum stamfordianum	Herb
200	VEN-PTO	Amazon	Orchidaceae	Habenaria		dusenii	Habenaria dusenii	Herb
200	VEN-PTO	Amazon	Orchidaceae	Habenaria		floribunda	Habenaria floribunda	Herb
200	VEN-PTO	Amazon	Orchidaceae	Laelia		heidii	Laelia heidii
200	VEN-PTO	Amazon	Orchidaceae	Sobralia		liliastrum	Sobralia liliastrum	Herb
200	VEN-PTO	Amazon	Passifloraceae	Passiflora	cf.	sclerophylla	Passiflora sclerophylla	Shrub
200	VEN-PTO	Amazon	Piperaceae	Peperomia		magnoliifolia	Peperomia magnoliifolia	Herb
200	VEN-PTO	Amazon	Piperaceae	Piper		marginatum	Piper marginatum	Shrub
200	VEN-PTO	Amazon	Plantaginaceae	Bacopa		callitrichoides	Bacopa callitrichoides
200	VEN-PTO	Amazon	Poaceae	Axonopus	cf.	fissifolius	Axonopus fissifolius	Herb
200	VEN-PTO	Amazon	Poaceae	Eragrostis		maypurensis	Eragrostis maypurensis	Herb
200	VEN-PTO	Amazon	Poaceae	Paspalum		paspaloides	Paspalum paspaloides	Herb
200	VEN-PTO	Amazon	Poaceae	Schizachyrium		sanguineum	Schizachyrium sanguineum	Herb
200	VEN-PTO	Amazon	Poaceae	Taquara		micrantha	Taquara micrantha	Bambu|Herb
200	VEN-PTO	Amazon	Poaceae	Trichanthecium		pyrularium	Trichanthecium pyrularium	Herb
200	VEN-PTO	Amazon	Polygalaceae	Polygala		adenophora	Polygala adenophora	Herb
200	VEN-PTO	Amazon	Polygalaceae	Polygala		longicaulis	Polygala longicaulis	Herb|Subshrub
200	VEN-PTO	Amazon	Polygalaceae	Polygala		sanariapoana	Polygala sanariapoana
200	VEN-PTO	Amazon	Portulacaceae	Portulaca		pygmaea	Portulaca pygmaea
200	VEN-PTO	Amazon	Portulacaceae	Portulaca		umbraticola	Portulaca umbraticola	Herb
200	VEN-PTO	Amazon	Primulaceae	Clavija		lancifolia	Clavija lancifolia	Shrub
200	VEN-PTO	Amazon	Rubiaceae	Alibertia		edulis	Alibertia edulis	Shrub
200	VEN-PTO	Amazon	Rubiaceae	Amaioua		glomerulata	Amaioua glomerulata	Shrub|Tree
200	VEN-PTO	Amazon	Rubiaceae	Borreria		latifolia	Borreria latifolia	Herb|Subshrub
200	VEN-PTO	Amazon	Rubiaceae	Borreria		ocymifolia	Borreria ocymifolia	Herb|Subshrub
200	VEN-PTO	Amazon	Rubiaceae	Borreria		remota	Borreria remota	Herb|Subshrub
200	VEN-PTO	Amazon	Rubiaceae	Hexasepalum		teres	Hexasepalum teres	Herb|Subshrub
200	VEN-PTO	Amazon	Rubiaceae	Mitracarpus		hirtus	Mitracarpus hirtus	Herb
200	VEN-PTO	Amazon	Rubiaceae	Psychotria		anceps	Psychotria anceps	Shrub
200	VEN-PTO	Amazon	Rubiaceae	Psychotria		borjensis	Psychotria borjensis	Shrub|Tree
200	VEN-PTO	Amazon	Rubiaceae	Simira	cf.	rubescens	Simira rubescens	Tree
200	VEN-PTO	Amazon	Rubiaceae	Sipanea		glomerata	Sipanea glomerata	Shrub|Herb|Subshrub
200	VEN-PTO	Amazon	Rubiaceae	Sipanea		pratensis	Sipanea pratensis	Herb|Subshrub
200	VEN-PTO	Amazon	Rubiaceae	Spermacoce		spruceana	Spermacoce spruceana
200	VEN-PTO	Amazon	Rubiaceae	Tocoyena		neglecta	Tocoyena neglecta	Shrub|Subshrub
200	VEN-PTO	Amazon	Rubiaceae	Tocoyena		orinocensis	Tocoyena orinocensis
200	VEN-PTO	Amazon	Santalaceae	Phoradendron		strongyloclados	Phoradendron strongyloclados	Herb
200	VEN-PTO	Amazon	Sapindaceae	Matayba	cf.	guianensis	Matayba guianensis	Shrub|Tree
200	VEN-PTO	Amazon	Sapotaceae	Ecclinusa		parviflora	Ecclinusa parviflora
200	VEN-PTO	Amazon	Siparunaceae	Siparuna		guianensis	Siparuna guianensis	Shrub|Tree
200	VEN-PTO	Amazon	Solanaceae	Solanum		stramoniifolium	Solanum stramoniifolium	Shrub
200	VEN-PTO	Amazon	Turneraceae	Piriqueta		cistoides	Piriqueta cistoides	Herb
200	VEN-PTO	Amazon	Turneraceae	Turnera		odorata	Turnera odorata	Shrub
200	VEN-PTO	Amazon	Velloziaceae	Vellozia		tubiflora	Vellozia tubiflora	Subshrub
200	VEN-PTO	Amazon	Violaceae	Rinorea		ovalifolia	Rinorea ovalifolia	Shrub|Tree
200	VEN-PTO	Amazon	Vitaceae	Cissus		erosa	Cissus erosa	Shrub|Liana
200	VEN-PTO	Amazon	Xyridaceae	Xyris		stenostachya	Xyris stenostachya
201	SUR-VOL	Amazon	Apocynaceae	Mandevilla		scabra	Mandevilla scabra	Liana
201	SUR-VOL	Amazon	Apocynaceae	Mandevilla		surinamensis	Mandevilla surinamensis
201	SUR-VOL	Amazon	Apocynaceae	Mandevilla		tenuifolia	Mandevilla tenuifolia	Liana|Subshrub
201	SUR-VOL	Amazon	Araceae	Anthurium		gracile	Anthurium gracile	Herb
201	SUR-VOL	Amazon	Araceae	Caladium		bicolor	Caladium bicolor	Herb
201	SUR-VOL	Amazon	Araceae	Monstera		adansonii	Monstera adansonii	Liana
201	SUR-VOL	Amazon	Araceae	Philodendron		acutatum	Philodendron acutatum	Herb|Liana
201	SUR-VOL	Amazon	Araceae	Philodendron		muricatum	Philodendron muricatum	Herb|Liana
201	SUR-VOL	Amazon	Asteraceae	Calea		solidaginea	Calea solidaginea	Liana
201	SUR-VOL	Amazon	Asteraceae	Unxia		camphorata	Unxia camphorata	Herb|Subshrub
201	SUR-VOL	Amazon	Begoniaceae	Begonia		guaduensis	Begonia guaduensis	Subshrub
201	SUR-VOL	Amazon	Boraginaceae	Varronia		polycephala	Varronia polycephala	Shrub|Subshrub
201	SUR-VOL	Amazon	Bromeliaceae	Aechmea		aquilega	Aechmea aquilega	Herb
201	SUR-VOL	Amazon	Bromeliaceae	Aechmea		lanjouwii	Aechmea lanjouwii
201	SUR-VOL	Amazon	Bromeliaceae	Aechmea		tocantina	Aechmea tocantina	Herb
201	SUR-VOL	Amazon	Bromeliaceae	Ananas		ananassoides	Ananas ananassoides	Herb
201	SUR-VOL	Amazon	Bromeliaceae	Pitcairnia		geyskesii	Pitcairnia geyskesii	Herb
201	SUR-VOL	Amazon	Bromeliaceae	Pitcairnia		nuda	Pitcairnia nuda	Herb
201	SUR-VOL	Amazon	Bromeliaceae	Tillandsia		flexuosa	Tillandsia flexuosa
201	SUR-VOL	Amazon	Bromeliaceae	Vriesea		procera	Vriesea procera	Herb
201	SUR-VOL	Amazon	Cactaceae	Cereus		hexagonus	Cereus hexagonus	Shrub
201	SUR-VOL	Amazon	Cactaceae	Epiphyllum		phyllanthus	Epiphyllum phyllanthus	Subshrub
201	SUR-VOL	Amazon	Cactaceae	Hylocereus		lemairei	Hylocereus lemairei	Liana
201	SUR-VOL	Amazon	Cactaceae	Melocactus		neryi	Melocactus neryi	Herb/Subshrub
201	SUR-VOL	Amazon	Cactaceae	Pereskia		aculeata	Pereskia aculeata	Liana
201	SUR-VOL	Amazon	Cactaceae	Rhipsalis		baccifera	Rhipsalis baccifera	Herb
201	SUR-VOL	Amazon	Clusiaceae	Clusia		fockeana	Clusia fockeana	Shrub|Tree
201	SUR-VOL	Amazon	Clusiaceae	Clusia		leprantha	Clusia leprantha	Shrub|Tree
201	SUR-VOL	Amazon	Clusiaceae	Clusia		nemorosa	Clusia nemorosa	Shrub|Tree
201	SUR-VOL	Amazon	Clusiaceae	Clusia		panapanari	Clusia panapanari	Shrub|Tree
201	SUR-VOL	Amazon	Commelinaceae	Aneilema		umbrosum	Aneilema umbrosum	Herb
201	SUR-VOL	Amazon	Commelinaceae	Dichorisandra		hexandra	Dichorisandra hexandra	Herb|Liana
201	SUR-VOL	Amazon	Convolvulaceae	Evolvulus		alsinoides	Evolvulus alsinoides	Herb
201	SUR-VOL	Amazon	Convolvulaceae	Operculina		hamiltonii	Operculina hamiltonii	Liana
201	SUR-VOL	Amazon	Costaceae	Costus		arabicus	Costus arabicus	Herb
201	SUR-VOL	Amazon	Cucurbitaceae	Ceratosanthes		palmata	Ceratosanthes palmata	Liana
201	SUR-VOL	Amazon	Cyperaceae	Bulbostylis		capillaris	Bulbostylis capillaris	Herb
201	SUR-VOL	Amazon	Cyperaceae	Cyperus		miliifolius	Cyperus miliifolius	Herb
201	SUR-VOL	Amazon	Cyperaceae	Rhynchospora		barbata	Rhynchospora barbata	Herb
201	SUR-VOL	Amazon	Cyperaceae	Rhynchospora		fallax	Rhynchospora fallax
201	SUR-VOL	Amazon	Cyperaceae	Rhynchospora		tenerrima	Rhynchospora tenerrima	Herb
201	SUR-VOL	Amazon	Cyperaceae	Scleria		staheliana	Scleria staheliana
201	SUR-VOL	Amazon	Eriocaulaceae	Paepalanthus		fasciculatus	Paepalanthus fasciculatus	Herb
201	SUR-VOL	Amazon	Eriocaulaceae	Paepalanthus		lamarckii	Paepalanthus lamarckii	Herb
201	SUR-VOL	Amazon	Euphorbiaceae	Cnidoscolus		urens	Cnidoscolus urens	Herb|Subshrub
201	SUR-VOL	Amazon	Euphorbiaceae	Croton		stahelianus	Croton stahelianus
201	SUR-VOL	Amazon	Euphorbiaceae	Manihot		brachyloba	Manihot brachyloba	Shrub|Tree
201	SUR-VOL	Amazon	Euphorbiaceae	Manihot		tristis	Manihot tristis	Shrub
201	SUR-VOL	Amazon	Euphorbiaceae	Omphalea		diandra	Omphalea diandra	Liana
201	SUR-VOL	Amazon	Euphorbiaceae	Plukenetia		verrucosa	Plukenetia verrucosa	Liana
201	SUR-VOL	Amazon	Gentianaceae	Chelonanthus		alatus	Chelonanthus alatus	Herb|Subshrub
201	SUR-VOL	Amazon	Gesneriaceae	Sinningia		incarnata	Sinningia incarnata	Herb
201	SUR-VOL	Amazon	Leguminosae	Mimosa		microcephala	Mimosa microcephala	Shrub
201	SUR-VOL	Amazon	Leguminosae	Stylosanthes		guianensis	Stylosanthes guianensis	Subshrub
201	SUR-VOL	Amazon	Lentibulariaceae	Utricularia		hispida	Utricularia hispida	Herb
201	SUR-VOL	Amazon	Malpighiaceae	Byrsonima		spicata	Byrsonima spicata	Tree
201	SUR-VOL	Amazon	Malvaceae	Briquetiastrum		spicatum	Briquetiastrum spicatum	Shrub|Subshrub
201	SUR-VOL	Amazon	Malvaceae	Melochia		melissifolia	Melochia melissifolia	Subshrub
201	SUR-VOL	Amazon	Malvaceae	Sida		viarum	Sida viarum	Subshrub
201	SUR-VOL	Amazon	Marantaceae	Maranta		gibba	Maranta gibba	Herb
201	SUR-VOL	Amazon	Marcgraviaceae	Norantea		guianensis	Norantea guianensis	Liana
201	SUR-VOL	Amazon	Marcgraviaceae	Souroubea		guianensis	Souroubea guianensis	Liana
201	SUR-VOL	Amazon	Melastomataceae	Comolia		villosa	Comolia villosa	Shrub|Subshrub
201	SUR-VOL	Amazon	Melastomataceae	Ernestia		blackii	Ernestia blackii	Subshrub
201	SUR-VOL	Amazon	Melastomataceae	Ernestia		rubra	Ernestia rubra	Shrub|Subshrub
201	SUR-VOL	Amazon	Melastomataceae	Miconia		rufescens	Miconia rufescens	Shrub
201	SUR-VOL	Amazon	Melastomataceae	Miconia		serialis	Miconia serialis	Shrub|Tree
201	SUR-VOL	Amazon	Myrtaceae	Campomanesia		aromatica	Campomanesia aromatica	Tree
201	SUR-VOL	Amazon	Myrtaceae	Eugenia		ramiflora	Eugenia ramiflora	Tree
201	SUR-VOL	Amazon	Ochnaceae	Sauvagesia		pulchella	Sauvagesia pulchella	Herb
201	SUR-VOL	Amazon	Orchidaceae	Catasetum		planiceps	Catasetum planiceps	Herb
201	SUR-VOL	Amazon	Orchidaceae	Cyrtopodium		glutiniferum	Cyrtopodium glutiniferum	Herb
201	SUR-VOL	Amazon	Orchidaceae	Encyclia		granitica	Encyclia granitica	Herb
201	SUR-VOL	Amazon	Orchidaceae	Epidendrum		microphyllum	Epidendrum microphyllum	Herb
201	SUR-VOL	Amazon	Orchidaceae	Epidendrum		nocturnum	Epidendrum nocturnum	Herb
201	SUR-VOL	Amazon	Orchidaceae	Erycina		pumilio	Erycina pumilio	Herb
201	SUR-VOL	Amazon	Orchidaceae	Erycina		pusilla	Erycina pusilla	Herb
201	SUR-VOL	Amazon	Orchidaceae	Liparis		nervosa	Liparis nervosa	Herb
201	SUR-VOL	Amazon	Orchidaceae	Maxillaria		acuminatum	Maxillaria acuminatum
201	SUR-VOL	Amazon	Orchidaceae	Oncidium		baueri	Oncidium baueri	Herb
201	SUR-VOL	Amazon	Orchidaceae	Prosthechea		aemula	Prosthechea aemula	Herb
201	SUR-VOL	Amazon	Orchidaceae	Prosthechea		calamaria	Prosthechea calamaria	Herb
201	SUR-VOL	Amazon	Orchidaceae	Vanilla		pompona	Vanilla pompona	Herb
201	SUR-VOL	Amazon	Phyllanthaceae	Phyllanthus		orbiculatus	Phyllanthus orbiculatus	Herb
201	SUR-VOL	Amazon	Phyllanthaceae	Phyllanthus		stipulatus	Phyllanthus stipulatus	Herb|Subshrub
201	SUR-VOL	Amazon	Poaceae	Aristida		capillacea	Aristida capillacea	Herb
201	SUR-VOL	Amazon	Poaceae	Hildaea		tenuis	Hildaea tenuis	Herb
201	SUR-VOL	Amazon	Poaceae	Lasiacis		anomala	Lasiacis anomala	Herb
201	SUR-VOL	Amazon	Poaceae	Mesosetum		cayennense	Mesosetum cayennense	Herb
201	SUR-VOL	Amazon	Poaceae	Mesosetum		rottboellioides	Mesosetum rottboellioides	Herb
201	SUR-VOL	Amazon	Poaceae	Panicum		hirtum	Panicum hirtum	Herb
201	SUR-VOL	Amazon	Poaceae	Paspalum		granitica	Paspalum granitica	Herb
201	SUR-VOL	Amazon	Poaceae	Paspalum		multicaule	Paspalum multicaule	Herb
201	SUR-VOL	Amazon	Poaceae	Paspalum		parviflorum	Paspalum parviflorum	Herb
201	SUR-VOL	Amazon	Poaceae	Sporobolus		temomairemensis	Sporobolus temomairemensis	Herb
201	SUR-VOL	Amazon	Poaceae	Trichanthecium		arctum	Trichanthecium arctum
201	SUR-VOL	Amazon	Poaceae	Trichanthecium		micranthum	Trichanthecium micranthum	Herb
201	SUR-VOL	Amazon	Poaceae	Trichanthecium		polycomum	Trichanthecium polycomum	Herb
201	SUR-VOL	Amazon	Poaceae	Trichanthecium		pyrularium	Trichanthecium pyrularium	Herb
201	SUR-VOL	Amazon	Portulacaceae	Portulaca		sedifolia	Portulaca sedifolia	Herb
201	SUR-VOL	Amazon	Rubiaceae	Borreria		latifolia	Borreria latifolia	Herb|Subshrub
201	SUR-VOL	Amazon	Rubiaceae	Sabicea		romboutsii	Sabicea romboutsii
201	SUR-VOL	Amazon	Rubiaceae	Spermacoce		tenuior	Spermacoce tenuior
201	SUR-VOL	Amazon	Rubiaceae	Tocoyena		formosa	Tocoyena formosa	Shrub|Subshrub
201	SUR-VOL	Amazon	Solanaceae	Schwenckia		americana	Schwenckia americana	Herb
201	SUR-VOL	Amazon	Solanaceae	Schwenckia		americana	Schwenckia americana	Herb
201	SUR-VOL	Amazon	Turneraceae	Turnera		coerulea	Turnera coerulea
201	SUR-VOL	Amazon	Turneraceae	Turnera		odorata	Turnera odorata	Shrub
201	SUR-VOL	Amazon	Vitaceae	Cissus		erosa	Cissus erosa	Shrub|Liana
202	SUR-SIP	Amazon	Apocynaceae	Himatanthus		articulatus	Himatanthus articulatus	Tree
202	SUR-SIP	Amazon	Apocynaceae	Mandevilla		scabra	Mandevilla scabra	Liana
202	SUR-SIP	Amazon	Apocynaceae	Mandevilla		surinamensis	Mandevilla surinamensis
202	SUR-SIP	Amazon	Apocynaceae	Mandevilla		tenuifolia	Mandevilla tenuifolia	Liana|Subshrub
202	SUR-SIP	Amazon	Apocynaceae	Matelea		ligustrina	Matelea ligustrina	Liana
202	SUR-SIP	Amazon	Araceae	Caladium		bicolor	Caladium bicolor	Herb
202	SUR-SIP	Amazon	Araceae	Philodendron		acutatum	Philodendron acutatum	Herb|Liana
202	SUR-SIP	Amazon	Asteraceae	Unxia		camphorata	Unxia camphorata	Herb|Subshrub
202	SUR-SIP	Amazon	Boraginaceae	Cordia		tomentosa	Cordia tomentosa
202	SUR-SIP	Amazon	Bromeliaceae	Ananas		ananassoides	Ananas ananassoides	Herb
202	SUR-SIP	Amazon	Bromeliaceae	Pitcairnia		nuda	Pitcairnia nuda	Herb
202	SUR-SIP	Amazon	Bromeliaceae	Tillandsia		fasciculata	Tillandsia fasciculata	Herb
202	SUR-SIP	Amazon	Cactaceae	Cereus		hexagonus	Cereus hexagonus	Shrub
202	SUR-SIP	Amazon	Chrysobalanaceae	Hirtella		racemosa	Hirtella racemosa	Shrub|Tree
202	SUR-SIP	Amazon	Clusiaceae	Clusia		leprantha	Clusia leprantha	Shrub|Tree
202	SUR-SIP	Amazon	Clusiaceae	Clusia		panapanari	Clusia panapanari	Shrub|Tree
202	SUR-SIP	Amazon	Convolvulaceae	Evolvulus		alsinoides	Evolvulus alsinoides	Herb
202	SUR-SIP	Amazon	Convolvulaceae	Evolvulus		filipes	Evolvulus filipes	Herb
202	SUR-SIP	Amazon	Cucurbitaceae	Ceratosanthes		palmata	Ceratosanthes palmata	Liana
202	SUR-SIP	Amazon	Cyperaceae	Bulbostylis		capillaris	Bulbostylis capillaris	Herb
202	SUR-SIP	Amazon	Cyperaceae	Bulbostylis		junciformis	Bulbostylis junciformis	Herb
202	SUR-SIP	Amazon	Cyperaceae	Bulbostylis		surinamensis	Bulbostylis surinamensis
202	SUR-SIP	Amazon	Cyperaceae	Bulbostylis		vestita	Bulbostylis vestita	Herb
202	SUR-SIP	Amazon	Cyperaceae	Cyperus		aggregatus	Cyperus aggregatus	Herb
202	SUR-SIP	Amazon	Cyperaceae	Cyperus		capillifolius	Cyperus capillifolius	Herb
202	SUR-SIP	Amazon	Cyperaceae	Rhynchospora		armerioides	Rhynchospora armerioides	Herb
202	SUR-SIP	Amazon	Cyperaceae	Rhynchospora		barbata	Rhynchospora barbata	Herb
202	SUR-SIP	Amazon	Cyperaceae	Rhynchospora		cephalotes	Rhynchospora cephalotes	Herb
202	SUR-SIP	Amazon	Cyperaceae	Rhynchospora		fallax	Rhynchospora fallax
202	SUR-SIP	Amazon	Cyperaceae	Rhynchospora		tenella	Rhynchospora tenella	Herb
202	SUR-SIP	Amazon	Eriocaulaceae	Paepalanthus		fasciculatus	Paepalanthus fasciculatus	Herb
202	SUR-SIP	Amazon	Eriocaulaceae	Paepalanthus		subtilis	Paepalanthus subtilis	Herb
202	SUR-SIP	Amazon	Eriocaulaceae	Syngonanthus		caulescens	Syngonanthus caulescens	Herb
202	SUR-SIP	Amazon	Eriocaulaceae	Syngonanthus		simplex	Syngonanthus simplex	Herb
202	SUR-SIP	Amazon	Euphorbiaceae	Croton		stahelianus	Croton stahelianus
202	SUR-SIP	Amazon	Gentianaceae	Neurotheca		loeselioides	Neurotheca loeselioides	Herb
202	SUR-SIP	Amazon	Gesneriaceae	Sinningia		incarnata	Sinningia incarnata	Herb
202	SUR-SIP	Amazon	Leguminosae	Chamaecrista		fagonioides	Chamaecrista fagonioides	Shrub|Subshrub
202	SUR-SIP	Amazon	Leguminosae	Ctenodon		brasilianus	Ctenodon brasilianus	Shrub|Herb|Subshrub
202	SUR-SIP	Amazon	Leguminosae	Mimosa		microcephala	Mimosa microcephala	Shrub
202	SUR-SIP	Amazon	Leguminosae	Stylosanthes		guianensis	Stylosanthes guianensis	Subshrub
202	SUR-SIP	Amazon	Malpighiaceae	Byrsonima		spicata	Byrsonima spicata	Tree
202	SUR-SIP	Amazon	Malvaceae	Sida		viarum	Sida viarum	Subshrub
202	SUR-SIP	Amazon	Marantaceae	Goeppertia		mansonis	Goeppertia mansonis	Herb
202	SUR-SIP	Amazon	Melastomataceae	Appendicularia		pullei	Appendicularia pullei	Shrub|Herb
202	SUR-SIP	Amazon	Melastomataceae	Ernestia		rubra	Ernestia rubra	Shrub|Subshrub
202	SUR-SIP	Amazon	Melastomataceae	Miconia		alata	Miconia alata	Shrub
202	SUR-SIP	Amazon	Melastomataceae	Miconia		rufescens	Miconia rufescens	Shrub
202	SUR-SIP	Amazon	Myrtaceae	Eugenia		monticola	Eugenia monticola
202	SUR-SIP	Amazon	Myrtaceae	Eugenia		ramiflora	Eugenia ramiflora	Tree
202	SUR-SIP	Amazon	Ochnaceae	Sauvagesia		pulchella	Sauvagesia pulchella	Herb
202	SUR-SIP	Amazon	Orchidaceae	Cyrtopodium		glutiniferum	Cyrtopodium glutiniferum	Herb
202	SUR-SIP	Amazon	Orchidaceae	Laelia		marginata	Laelia marginata	Herb
202	SUR-SIP	Amazon	Poaceae	Aristida		capillacea	Aristida capillacea	Herb
202	SUR-SIP	Amazon	Poaceae	Aristida		setifolia	Aristida setifolia	Herb
202	SUR-SIP	Amazon	Poaceae	Axonopus		ramosus	Axonopus ramosus
202	SUR-SIP	Amazon	Poaceae	Eragrostis		maypurensis	Eragrostis maypurensis	Herb
202	SUR-SIP	Amazon	Poaceae	Gymnopogon		foliosus	Gymnopogon foliosus	Herb
202	SUR-SIP	Amazon	Poaceae	Mesosetum		rottboellioides	Mesosetum rottboellioides	Herb
202	SUR-SIP	Amazon	Poaceae	Paspalum		convexum	Paspalum convexum	Herb
202	SUR-SIP	Amazon	Poaceae	Paspalum		granitica	Paspalum granitica	Herb
202	SUR-SIP	Amazon	Poaceae	Paspalum		melanospermum	Paspalum melanospermum	Herb
202	SUR-SIP	Amazon	Poaceae	Paspalum		multicaule	Paspalum multicaule	Herb
202	SUR-SIP	Amazon	Poaceae	Paspalum		parviflorum	Paspalum parviflorum	Herb
202	SUR-SIP	Amazon	Poaceae	Schizachyrium		sanguineum	Schizachyrium sanguineum	Herb
202	SUR-SIP	Amazon	Poaceae	Sporobolus		temomairemensis	Sporobolus temomairemensis	Herb
202	SUR-SIP	Amazon	Poaceae	Trichanthecium		pyrularium	Trichanthecium pyrularium	Herb
202	SUR-SIP	Amazon	Rubiaceae	Borreria		hispida	Borreria hispida	Herb
202	SUR-SIP	Amazon	Rubiaceae	Borreria		latifolia	Borreria latifolia	Herb|Subshrub
202	SUR-SIP	Amazon	Rubiaceae	Cordiera		myrciifolia	Cordiera myrciifolia	Shrub
202	SUR-SIP	Amazon	Rubiaceae	Faramea		crassifolia	Faramea crassifolia	Shrub|Tree
202	SUR-SIP	Amazon	Rubiaceae	Guettarda		spruceana	Guettarda spruceana	Tree
202	SUR-SIP	Amazon	Rubiaceae	Richardia		scabra	Richardia scabra	Herb
202	SUR-SIP	Amazon	Rubiaceae	Sipanea		pratensis	Sipanea pratensis	Herb|Subshrub
202	SUR-SIP	Amazon	Solanaceae	Schwenckia		americana	Schwenckia americana	Herb
202	SUR-SIP	Amazon	Solanaceae	Schwenckia		americana	Schwenckia americana	Herb
202	SUR-SIP	Amazon	Turneraceae	Turnera		coerulea	Turnera coerulea
202	SUR-SIP	Amazon	Turneraceae	Turnera		odorata	Turnera odorata	Shrub
202	SUR-SIP	Amazon	Xyridaceae	Xyris		jupicai	Xyris jupicai	Herb
202	SUR-SIP	Amazon	Xyridaceae	Xyris		paraensis	Xyris paraensis	Herb
203	GF-FG	Amazon	Apocynaceae	Matelea		sastrei	Matelea sastrei
203	GF-FG	Amazon	Araceae	Anthurium		gracile	Anthurium gracile	Herb
203	GF-FG	Amazon	Araceae	Anthurium		jenmanii	Anthurium jenmanii	Herb
203	GF-FG	Amazon	Asteraceae	Ichthyothere		davidsei	Ichthyothere davidsei	Herb
203	GF-FG	Amazon	Asteraceae	Unxia		camphorata	Unxia camphorata	Herb|Subshrub
203	GF-FG	Amazon	Begoniaceae	Begonia		prieurii	Begonia prieurii	Herb
203	GF-FG	Amazon	Bignoniaceae	Handroanthus		capitatus	Handroanthus capitatus	Tree
203	GF-FG	Amazon	Bixaceae	Cochlospermum		orinocense	Cochlospermum orinocense	Tree
203	GF-FG	Amazon	Bromeliaceae	Ananas		ananassoides	Ananas ananassoides	Herb
203	GF-FG	Amazon	Bromeliaceae	Bromelia	cf.	oliveirae	Bromelia oliveirae	Herb
203	GF-FG	Amazon	Bromeliaceae	Pitcairnia		geyskesii	Pitcairnia geyskesii	Herb
203	GF-FG	Amazon	Burmanniaceae	Burmannia		capitata	Burmannia capitata	Herb
203	GF-FG	Amazon	Cactaceae	Epiphyllum		phyllanthus	Epiphyllum phyllanthus	Subshrub
203	GF-FG	Amazon	Cactaceae	Hylocereus		lemairei	Hylocereus lemairei	Liana
203	GF-FG	Amazon	Clusiaceae	Clusia		minor	Clusia minor	Shrub|Tree
203	GF-FG	Amazon	Clusiaceae	Clusia		nemorosa	Clusia nemorosa	Shrub|Tree
203	GF-FG	Amazon	Clusiaceae	Clusia		panapanari	Clusia panapanari	Shrub|Tree
203	GF-FG	Amazon	Convolvulaceae	Ipomoea		hederifolia	Ipomoea hederifolia	Liana
203	GF-FG	Amazon	Costaceae	Chamaecostus		lanceolatus	Chamaecostus lanceolatus	Herb
203	GF-FG	Amazon	Cyperaceae	Bulbostylis		capillaris	Bulbostylis capillaris	Herb
203	GF-FG	Amazon	Cyperaceae	Rhynchospora		barbata	Rhynchospora barbata	Herb
203	GF-FG	Amazon	Cyperaceae	Rhynchospora		filiformis	Rhynchospora filiformis	Herb
203	GF-FG	Amazon	Cyperaceae	Rhynchospora		globosa	Rhynchospora globosa	Herb
203	GF-FG	Amazon	Cyperaceae	Rhynchospora		pubera	Rhynchospora pubera	Herb
203	GF-FG	Amazon	Cyperaceae	Rhynchospora		tenuis	Rhynchospora tenuis	Herb
203	GF-FG	Amazon	Cyperaceae	Scleria		cyperina	Scleria cyperina	Herb
203	GF-FG	Amazon	Cyperaceae	Scleria		staheliana	Scleria staheliana
203	GF-FG	Amazon	Dioscoreaceae	Dioscorea		trifida	Dioscorea trifida	Liana
203	GF-FG	Amazon	Eriocaulaceae	Paepalanthus		lamarckii	Paepalanthus lamarckii	Herb
203	GF-FG	Amazon	Euphorbiaceae	Croton		hostmannii	Croton hostmannii	Subshrub
203	GF-FG	Amazon	Euphorbiaceae	Croton		macradenis	Croton macradenis
203	GF-FG	Amazon	Euphorbiaceae	Manihot		tristis	Manihot tristis	Shrub
203	GF-FG	Amazon	Gentianaceae	Chelonanthus		purpurascens	Chelonanthus purpurascens	Herb|Subshrub
203	GF-FG	Amazon	Gentianaceae	Coutoubea		spicata	Coutoubea spicata	Herb|Subshrub
203	GF-FG	Amazon	Leguminosae	Chamaecrista		desvauxii	Chamaecrista desvauxii	Shrub|Subshrub
203	GF-FG	Amazon	Leguminosae	Dioclea		guianensis	Dioclea guianensis	Liana
203	GF-FG	Amazon	Leguminosae	Mimosa		microcephala	Mimosa microcephala	Shrub
203	GF-FG	Amazon	Leguminosae	Stylosanthes		guianensis	Stylosanthes guianensis	Subshrub
203	GF-FG	Amazon	Lentibulariaceae	Utricularia		amethystina	Utricularia amethystina	Herb
203	GF-FG	Amazon	Lentibulariaceae	Utricularia		choristotheca	Utricularia choristotheca	Herb
203	GF-FG	Amazon	Lentibulariaceae	Utricularia		hispida	Utricularia hispida	Herb
203	GF-FG	Amazon	Lentibulariaceae	Utricularia		subulata	Utricularia subulata	Herb
203	GF-FG	Amazon	Lythraceae	Cuphea		blackii	Cuphea blackii	Subshrub
203	GF-FG	Amazon	Malvaceae	Eriotheca		globosa	Eriotheca globosa	Tree
203	GF-FG	Amazon	Marcgraviaceae	Souroubea		guianensis	Souroubea guianensis	Liana
203	GF-FG	Amazon	Melastomataceae	Appendicularia		thymifolia	Appendicularia thymifolia	Herb
203	GF-FG	Amazon	Melastomataceae	Ernestia		confertiflora	Ernestia confertiflora	Subshrub
203	GF-FG	Amazon	Myrtaceae	Myrcia		saxatilis	Myrcia saxatilis	Tree
203	GF-FG	Amazon	Ochnaceae	Sauvagesia		aliciae	Sauvagesia aliciae	Herb
203	GF-FG	Amazon	Ochnaceae	Sauvagesia		erecta	Sauvagesia erecta	Herb
203	GF-FG	Amazon	Orchidaceae	Cleistes		rosea	Cleistes rosea	Herb
203	GF-FG	Amazon	Orchidaceae	Cyrtopodium		andersonii	Cyrtopodium andersonii	Herb
203	GF-FG	Amazon	Orchidaceae	Encyclia		ionosma	Encyclia ionosma	Herb
203	GF-FG	Amazon	Orchidaceae	Sobralia		stenophylla	Sobralia stenophylla	Herb
203	GF-FG	Amazon	Phyllanthaceae	Phyllanthus		stipulatus	Phyllanthus stipulatus	Herb|Subshrub
203	GF-FG	Amazon	Piperaceae	Peperomia		pellucida	Peperomia pellucida	Herb
203	GF-FG	Amazon	Poaceae	Axonopus		ramosus	Axonopus ramosus	Herb
203	GF-FG	Amazon	Poaceae	Mesosetum		loliiforme	Mesosetum loliiforme	Herb
203	GF-FG	Amazon	Poaceae	Paspalum		cinerascens	Paspalum cinerascens	Herb
203	GF-FG	Amazon	Poaceae	Rugoloa	cf.	pilosa	Rugoloa pilosa	Herb
203	GF-FG	Amazon	Poaceae	Trichanthecium		rivale	Trichanthecium rivale	Herb
203	GF-FG	Amazon	Polygalaceae	Polygala		adenophora	Polygala adenophora	Herb
203	GF-FG	Amazon	Portulacaceae	Portulaca		sedifolia	Portulaca sedifolia	Herb
203	GF-FG	Amazon	Rubiaceae	Perama		hirsuta	Perama hirsuta	Herb
203	GF-FG	Amazon	Rubiaceae	Sipanea		pratensis	Sipanea pratensis	Herb|Subshrub
203	GF-FG	Amazon	Vitaceae	Cissus		erosa	Cissus erosa	Shrub|Liana
204	GF-MCH	Amazon	Anacardiaceae	Tapirira		guianensis	Tapirira guianensis	Tree
204	GF-MCH	Amazon	Apocynaceae	Matelea		sastrei	Matelea sastrei
204	GF-MCH	Amazon	Arecaceae	Syagrus		stratincola	Syagrus stratincola	Palm
204	GF-MCH	Amazon	Asteraceae	Piptocoma		schomburgkii	Piptocoma schomburgkii	Shrub|Tree
204	GF-MCH	Amazon	Asteraceae	Unxia		camphorata	Unxia camphorata	Herb|Subshrub
204	GF-MCH	Amazon	Bignoniaceae	Handroanthus		capitatus	Handroanthus capitatus	Tree
204	GF-MCH	Amazon	Bromeliaceae	Aechmea		aquilega	Aechmea aquilega	Herb
204	GF-MCH	Amazon	Bromeliaceae	Guzmania		lingulata	Guzmania lingulata	Herb
204	GF-MCH	Amazon	Bromeliaceae	Pitcairnia		geyskesii	Pitcairnia geyskesii	Herb
204	GF-MCH	Amazon	Clusiaceae	Clusia		grandiflora	Clusia grandiflora	Tree
204	GF-MCH	Amazon	Clusiaceae	Clusia		nemorosa	Clusia nemorosa	Shrub|Tree
204	GF-MCH	Amazon	Cyclanthaceae	Ludovia		lancifolia	Ludovia lancifolia	Herb
204	GF-MCH	Amazon	Cyperaceae	Scleria		cyperina	Scleria cyperina	Herb
204	GF-MCH	Amazon	Dioscoreaceae	Dioscorea		pubescens	Dioscorea pubescens
204	GF-MCH	Amazon	Erythroxylaceae	Erythroxylum		citrifolium	Erythroxylum citrifolium	Shrub|Tree
204	GF-MCH	Amazon	Euphorbiaceae	Sapium		paucinervium	Sapium paucinervium	Tree
204	GF-MCH	Amazon	Gesneriaceae	Codonanthopsis		crassifolia	Codonanthopsis crassifolia	Herb
204	GF-MCH	Amazon	Gesneriaceae	Paradrymonia		campostyla	Paradrymonia campostyla	Herb|Liana|Subshrub
204	GF-MCH	Amazon	Leguminosae	Mimosa		microcephala	Mimosa microcephala	Shrub
204	GF-MCH	Amazon	Lythraceae	Cuphea		blackii	Cuphea blackii	Subshrub
204	GF-MCH	Amazon	Malvaceae	Eriotheca		surinamensis	Eriotheca surinamensis	Tree
204	GF-MCH	Amazon	Marcgraviaceae	Souroubea		guianensis	Souroubea guianensis	Liana
204	GF-MCH	Amazon	Melastomataceae	Blakea		parasitica	Blakea parasitica	Tree
204	GF-MCH	Amazon	Melastomataceae	Ernestia		granvillei	Ernestia granvillei	Shrub
204	GF-MCH	Amazon	Melastomataceae	Macrocentrum		cristatum	Macrocentrum cristatum	Herb|Subshrub
204	GF-MCH	Amazon	Melastomataceae	Miconia		ciliata	Miconia ciliata	Shrub
204	GF-MCH	Amazon	Myrtaceae	Myrcia		lepida	Myrcia lepida	Tree
204	GF-MCH	Amazon	Myrtaceae	Myrcia		saxatilis	Myrcia saxatilis	Tree
204	GF-MCH	Amazon	Nyctaginaceae	Neea		floribunda	Neea floribunda	Shrub|Tree
204	GF-MCH	Amazon	Ochnaceae	Sauvagesia		erecta	Sauvagesia erecta	Herb
204	GF-MCH	Amazon	Orchidaceae	Encyclia		ionosma	Encyclia ionosma	Herb
204	GF-MCH	Amazon	Orchidaceae	Sobralia		stenophylla	Sobralia stenophylla	Herb
204	GF-MCH	Amazon	Poaceae	Pariana		campestris	Pariana campestris	Herb
204	GF-MCH	Amazon	Rubiaceae	Palicourea		hoffmannseggiana	Palicourea hoffmannseggiana	Shrub
204	GF-MCH	Amazon	Rubiaceae	Sipanea		pratensis	Sipanea pratensis	Herb|Subshrub
204	GF-MCH	Amazon	Santalaceae	Phoradendron		trinervium	Phoradendron trinervium
205	GF-NOU	Amazon	Apocynaceae	Matelea		sastrei	Matelea sastrei
205	GF-NOU	Amazon	Araceae	Anthurium		jenmanii	Anthurium jenmanii	Herb
205	GF-NOU	Amazon	Asteraceae	Piptocoma		schomburgkii	Piptocoma schomburgkii	Shrub|Tree
205	GF-NOU	Amazon	Bignoniaceae	Handroanthus		capitatus	Handroanthus capitatus	Tree
205	GF-NOU	Amazon	Bromeliaceae	Aechmea		aquilega	Aechmea aquilega	Herb
205	GF-NOU	Amazon	Bromeliaceae	Aechmea		melinonii	Aechmea melinonii	Herb
205	GF-NOU	Amazon	Bromeliaceae	Catopsis		berteroniana	Catopsis berteroniana	Herb
205	GF-NOU	Amazon	Bromeliaceae	Guzmania		lingulata	Guzmania lingulata	Herb
205	GF-NOU	Amazon	Bromeliaceae	Lutheria		splendens	Lutheria splendens	Herb
205	GF-NOU	Amazon	Bromeliaceae	Mezobromelia		pleiosticha	Mezobromelia pleiosticha	Herb
205	GF-NOU	Amazon	Bromeliaceae	Pitcairnia		geyskesii	Pitcairnia geyskesii	Herb
205	GF-NOU	Amazon	Bromeliaceae	Racinaea		spiculosa	Racinaea spiculosa
205	GF-NOU	Amazon	Clusiaceae	Clusia		minor	Clusia minor	Shrub|Tree
205	GF-NOU	Amazon	Clusiaceae	Clusia		nemorosa	Clusia nemorosa	Shrub|Tree
205	GF-NOU	Amazon	Commelinaceae	Commelina		rufipes	Commelina rufipes	Herb
205	GF-NOU	Amazon	Cyclanthaceae	Stelestylis		surinamensis	Stelestylis surinamensis
205	GF-NOU	Amazon	Cyperaceae	Rhynchospora		cephalotes	Rhynchospora cephalotes	Herb
205	GF-NOU	Amazon	Cyperaceae	Scleria		cyperina	Scleria cyperina	Herb
205	GF-NOU	Amazon	Ericaceae	Cavendishia		callista	Cavendishia callista	Shrub|Liana
205	GF-NOU	Amazon	Ericaceae	Satyria		cerander	Satyria cerander	Liana
205	GF-NOU	Amazon	Erythroxylaceae	Erythroxylum		citrifolium	Erythroxylum citrifolium	Shrub|Tree
205	GF-NOU	Amazon	Euphorbiaceae	Croton		hostmannii	Croton hostmannii	Subshrub
205	GF-NOU	Amazon	Gentianaceae	Chelonanthus		purpurascens	Chelonanthus purpurascens	Herb|Subshrub
205	GF-NOU	Amazon	Loranthaceae	Passovia		pyrifolia	Passovia pyrifolia	Herb
205	GF-NOU	Amazon	Loranthaceae	Psittacanthus		lamprophyllus	Psittacanthus lamprophyllus	Herb
205	GF-NOU	Amazon	Lythraceae	Cuphea		blackii	Cuphea blackii	Subshrub
205	GF-NOU	Amazon	Malvaceae	Eriotheca		surinamensis	Eriotheca surinamensis	Tree
205	GF-NOU	Amazon	Malvaceae	Sterculia		pruriens	Sterculia pruriens	Tree
205	GF-NOU	Amazon	Marcgraviaceae	Souroubea		guianensis	Souroubea guianensis	Liana
205	GF-NOU	Amazon	Melastomataceae	Ernestia		granvillei	Ernestia granvillei	Shrub
205	GF-NOU	Amazon	Melastomataceae	Macrocentrum		cristatum	Macrocentrum cristatum	Herb|Subshrub
205	GF-NOU	Amazon	Melastomataceae	Miconia		ciliata	Miconia ciliata	Shrub
205	GF-NOU	Amazon	Myrtaceae	Myrcia		guianensis	Myrcia guianensis	Shrub|Tree|Subshrub
205	GF-NOU	Amazon	Myrtaceae	Myrcia		saxatilis	Myrcia saxatilis	Tree
205	GF-NOU	Amazon	Myrtaceae	Myrcia		splendens	Myrcia splendens	Tree
205	GF-NOU	Amazon	Myrtaceae	Myrcia		sylvatica	Myrcia sylvatica	Tree
205	GF-NOU	Amazon	Nyctaginaceae	Neea		floribunda	Neea floribunda	Shrub|Tree
205	GF-NOU	Amazon	Ochnaceae	Sauvagesia		aliciae	Sauvagesia aliciae
205	GF-NOU	Amazon	Orchidaceae	Aganisia		pulchella	Aganisia pulchella	Herb
205	GF-NOU	Amazon	Orchidaceae	Cleistes		rosea	Cleistes rosea	Herb
205	GF-NOU	Amazon	Orchidaceae	Encyclia		ionosma	Encyclia ionosma	Herb
205	GF-NOU	Amazon	Orchidaceae	Phragmipedium		lindleyanum	Phragmipedium lindleyanum	Herb
205	GF-NOU	Amazon	Pentaphylacaceae	Ternstroemia		dentata	Ternstroemia dentata	Shrub|Tree
205	GF-NOU	Amazon	Poaceae	Axonopus		ramosus	Axonopus ramosus
205	GF-NOU	Amazon	Primulaceae	Cybianthus		guyanensis	Cybianthus guyanensis	Shrub
205	GF-NOU	Amazon	Rubiaceae	Palicourea		hoffmannseggiana	Palicourea hoffmannseggiana	Shrub
205	GF-NOU	Amazon	Rubiaceae	Rudgea		crassiloba	Rudgea crassiloba	Shrub|Tree
205	GF-NOU	Amazon	Urticaceae	Coussapoa		latifolia	Coussapoa latifolia	Shrub|Tree
206	GF-TRI	Amazon	Apocynaceae	Allamanda		setulosa	Allamanda setulosa	Schrub
206	GF-TRI	Amazon	Apocynaceae	Allamanda		setulosa	Allamanda setulosa
206	GF-TRI	Amazon	Apocynaceae	Aspidosperma		desmanthum	Aspidosperma desmanthum	Tree
206	GF-TRI	Amazon	Araceae	Anthurium		jenmanii	Anthurium jenmanii	Herb
206	GF-TRI	Amazon	Asteraceae	Piptocoma		schomburgkii	Piptocoma schomburgkii	Shrub|Tree
206	GF-TRI	Amazon	Bignoniaceae	Handroanthus		capitatus	Handroanthus capitatus	Tree
206	GF-TRI	Amazon	Bromeliaceae	Aechmea		melinonii	Aechmea melinonii	Herb
206	GF-TRI	Amazon	Bromeliaceae	Pitcairnia		geyskesii	Pitcairnia geyskesii	Herb
206	GF-TRI	Amazon	Clusiaceae	Clusia		nemorosa	Clusia nemorosa	Shrub|Tree
206	GF-TRI	Amazon	Clusiaceae	Clusia		scandens	Clusia scandens
206	GF-TRI	Amazon	Cyperaceae	Mapania		effusa	Mapania effusa	Herb
206	GF-TRI	Amazon	Cyperaceae	Scleria		cyperina	Scleria cyperina	Herb
206	GF-TRI	Amazon	Erythroxylaceae	Erythroxylum		citrifolium	Erythroxylum citrifolium	Shrub|Tree
206	GF-TRI	Amazon	Erythroxylaceae	Erythroxylum		ligustrinum	Erythroxylum ligustrinum	Shrub|Tree
206	GF-TRI	Amazon	Euphorbiaceae	Croton		guianensis	Croton guianensis	Shrub|Tree
206	GF-TRI	Amazon	Euphorbiaceae	Croton		hostmannii	Croton hostmannii	Subshrub
206	GF-TRI	Amazon	Euphorbiaceae	Croton		tricolor	Croton tricolor	Shrub
206	GF-TRI	Amazon	Gesneriaceae	Paradrymonia		campostyla	Paradrymonia campostyla	Herb|Liana|Subshrub
206	GF-TRI	Amazon	Leguminosae	Zygia		tetragona	Zygia tetragona
206	GF-TRI	Amazon	Loranthaceae	Oryctanthus		florulentus	Oryctanthus florulentus	Herb
206	GF-TRI	Amazon	Malvaceae	Pachira		flaviflora	Pachira flaviflora
206	GF-TRI	Amazon	Melastomataceae	Ernestia		granvillei	Ernestia granvillei	Shrub
206	GF-TRI	Amazon	Melastomataceae	Macrocentrum		cristatum	Macrocentrum cristatum	Herb|Subshrub
206	GF-TRI	Amazon	Melastomataceae	Miconia		ciliata	Miconia ciliata	Shrub
206	GF-TRI	Amazon	Myrtaceae	Eugenia		wentii	Eugenia wentii	Tree
206	GF-TRI	Amazon	Myrtaceae	Myrcia		multiflora	Myrcia multiflora	Shrub|Tree
206	GF-TRI	Amazon	Myrtaceae	Myrcia		saxatilis	Myrcia saxatilis	Tree
206	GF-TRI	Amazon	Myrtaceae	Myrcia		sylvatica	Myrcia sylvatica	Tree
206	GF-TRI	Amazon	Ochnaceae	Sauvagesia		aliciae	Sauvagesia aliciae
206	GF-TRI	Amazon	Orchidaceae	Aganisia		pulchella	Aganisia pulchella	Herb
206	GF-TRI	Amazon	Orchidaceae	Cleistes		rosea	Cleistes rosea	Herb
206	GF-TRI	Amazon	Orchidaceae	Encyclia		granitica	Encyclia granitica	Herb
206	GF-TRI	Amazon	Orchidaceae	Habenaria		rodriguesii	Habenaria rodriguesii	Herb
206	GF-TRI	Amazon	Orchidaceae	Phragmipedium		lindleyanum	Phragmipedium lindleyanum	Herb
206	GF-TRI	Amazon	Rubiaceae	Cordiera		myrciifolia	Cordiera myrciifolia	Shrub
206	GF-TRI	Amazon	Rubiaceae	Palicourea		hoffmannseggiana	Palicourea hoffmannseggiana	Shrub
206	GF-TRI	Amazon	Rubiaceae	Rudgea		crassiloba	Rudgea crassiloba	Shrub|Tree
206	GF-TRI	Amazon	Smilacaceae	Smilax		domingensis	Smilax domingensis
206	GF-TRI	Amazon	Turneraceae	Turnera		rupestris	Turnera rupestris
207	BA-MT	Caatinga	Acanthaceae	Ruellia		asperula	Ruellia asperula	Shrub|Subshrub
207	BA-MT	Caatinga	Amaranthaceae	Alternanthera		brasiliana	Alternanthera brasiliana	Subshrub
207	BA-MT	Caatinga	Amaranthaceae	Gomphrena		vaga	Gomphrena vaga	Herb
207	BA-MT	Caatinga	Anacardiaceae	Astronium		urundeuva	Astronium urundeuva	Tree
207	BA-MT	Caatinga	Anacardiaceae	Spondias		tuberosa	Spondias tuberosa	Shrub|Tree
207	BA-MT	Caatinga	Apocynaceae	Aspidosperma		pyrifolium	Aspidosperma pyrifolium	Tree
207	BA-MT	Caatinga	Apocynaceae	Ditassa		capillaris	Ditassa capillaris	Liana
207	BA-MT	Caatinga	Apocynaceae	Ditassa		hastata	Ditassa hastata	Shrub|Liana
207	BA-MT	Caatinga	Apocynaceae	Ibatia		maritima	Ibatia maritima
207	BA-MT	Caatinga	Apocynaceae	Mandevilla		funiformis	Mandevilla funiformis	Liana
207	BA-MT	Caatinga	Apocynaceae	Marsdenia		loniceroides	Marsdenia loniceroides	Shrub
207	BA-MT	Caatinga	Apocynaceae	Prestonia		coalita	Prestonia coalita	Liana
207	BA-MT	Caatinga	Araceae	Anthurium		affine	Anthurium affine	Herb
207	BA-MT	Caatinga	Araceae	Anthurium		petrophilum	Anthurium petrophilum	Herb
207	BA-MT	Caatinga	Araceae	Thaumatophyllum		leal-costae	Thaumatophyllum leal-costae	Herb
207	BA-MT	Caatinga	Arecaceae	Syagrus		coronata	Syagrus coronata	Palm
207	BA-MT	Caatinga	Arecaceae	Syagrus		vagans	Syagrus vagans	Palm
207	BA-MT	Caatinga	Asteraceae	Trixis		vauthieri	Trixis vauthieri	Shrub
207	BA-MT	Caatinga	Bignoniaceae	Bignonia		ramentacea	Bignonia ramentacea	Shrub|Liana
207	BA-MT	Caatinga	Bignoniaceae	Fridericia		conjugata	Fridericia conjugata	Liana
207	BA-MT	Caatinga	Bignoniaceae	Handroanthus		impetiginosus	Handroanthus impetiginosus	Tree
207	BA-MT	Caatinga	Boraginaceae	Cordia		latiloba	Cordia latiloba	Tree
207	BA-MT	Caatinga	Boraginaceae	Varronia		globosa	Varronia globosa	Shrub
207	BA-MT	Caatinga	Bromeliaceae	Aechmea		lingulata	Aechmea lingulata	Herb
207	BA-MT	Caatinga	Bromeliaceae	Billbergia		porteana	Billbergia porteana	Herb
207	BA-MT	Caatinga	Bromeliaceae	Encholirium		subsecundum	Encholirium subsecundum	Herb
207	BA-MT	Caatinga	Bromeliaceae	Neoglaziovia		variegata	Neoglaziovia variegata	Herb
207	BA-MT	Caatinga	Bromeliaceae	Tillandsia		gardneri	Tillandsia gardneri	Herb
207	BA-MT	Caatinga	Bromeliaceae	Tillandsia		streptocarpa	Tillandsia streptocarpa	Herb
207	BA-MT	Caatinga	Bromeliaceae	Tillandsia		tenuifolia	Tillandsia tenuifolia	Herb
207	BA-MT	Caatinga	Cactaceae	Arrojadoa		penicillata	Arrojadoa penicillata	Shrub|Subshrub
207	BA-MT	Caatinga	Cactaceae	Cereus		jamacaru	Cereus jamacaru	Tree
207	BA-MT	Caatinga	Cactaceae	Epiphyllum		phyllanthus	Epiphyllum phyllanthus	Subshrub
207	BA-MT	Caatinga	Cactaceae	Melocactus		salvadorensis	Melocactus salvadorensis	Herb/Subshrub
207	BA-MT	Caatinga	Cactaceae	Pilosocereus		pentaedrophorus	Pilosocereus pentaedrophorus	Shrub|Liana
207	BA-MT	Caatinga	Cactaceae	Tacinga		palmadora	Tacinga palmadora	Shrub
207	BA-MT	Caatinga	Capparaceae	Neocalyptrocalyx		longifolium	Neocalyptrocalyx longifolium	Shrub
207	BA-MT	Caatinga	Celastraceae	Monteverdia		rigida	Monteverdia rigida	Shrub|Tree
207	BA-MT	Caatinga	Cleomaceae	Tarenaya		aculeata	Tarenaya aculeata	Herb
207	BA-MT	Caatinga	Commelinaceae	Commelina		erecta	Commelina erecta	Herb
207	BA-MT	Caatinga	Convolvulaceae	Evolvulus		glomeratus	Evolvulus glomeratus	Herb|Subshrub
207	BA-MT	Caatinga	Cyperaceae	Trilepis		lhotzkiana	Trilepis lhotzkiana	Herb
207	BA-MT	Caatinga	Dioscoreaceae	Dioscorea		hassleriana	Dioscorea hassleriana	Liana
207	BA-MT	Caatinga	Dioscoreaceae	Dioscorea		sincorensis	Dioscorea sincorensis	Liana
207	BA-MT	Caatinga	Erythroxylaceae	Erythroxylum		caatingae	Erythroxylum caatingae	Shrub|Tree
207	BA-MT	Caatinga	Euphorbiaceae	Acalypha		brasiliensis	Acalypha brasiliensis	Shrub|Subshrub
207	BA-MT	Caatinga	Euphorbiaceae	Astraea		lobata	Astraea lobata	Herb|Subshrub
207	BA-MT	Caatinga	Euphorbiaceae	Cnidoscolus		bahianus	Cnidoscolus bahianus	Shrub|Tree
207	BA-MT	Caatinga	Euphorbiaceae	Cnidoscolus		urens	Cnidoscolus urens	Herb|Subshrub
207	BA-MT	Caatinga	Euphorbiaceae	Croton		pulegiodorus	Croton pulegiodorus	Shrub|Herb|Subshrub
207	BA-MT	Caatinga	Euphorbiaceae	Croton		rudolphianus	Croton rudolphianus	Shrub
207	BA-MT	Caatinga	Euphorbiaceae	Dalechampia		brasiliensis	Dalechampia brasiliensis	Liana
207	BA-MT	Caatinga	Euphorbiaceae	Ditaxis		desertorum	Ditaxis desertorum	Shrub|Subshrub
207	BA-MT	Caatinga	Euphorbiaceae	Euphorbia		hyssopifolia	Euphorbia hyssopifolia	Herb
207	BA-MT	Caatinga	Euphorbiaceae	Euphorbia		phosphorea	Euphorbia phosphorea	Shrub
207	BA-MT	Caatinga	Euphorbiaceae	Jatropha		mollissima	Jatropha mollissima	Shrub|Tree
207	BA-MT	Caatinga	Euphorbiaceae	Jatropha		ribifolia	Jatropha ribifolia	Shrub|Subshrub
207	BA-MT	Caatinga	Euphorbiaceae	Sapium		glandulosum	Sapium glandulosum	Shrub|Tree
207	BA-MT	Caatinga	Euphorbiaceae	Tragia		friesii	Tragia friesii	Subshrub
207	BA-MT	Caatinga	Lamiaceae	Eplingiella		fruticosa	Eplingiella fruticosa	Shrub|Subshrub
207	BA-MT	Caatinga	Lauraceae	Nectandra		membranacea	Nectandra membranacea	Tree
207	BA-MT	Caatinga	Leguminosae	Cenostigma		pyramidale	Cenostigma pyramidale	Shrub|Tree
207	BA-MT	Caatinga	Leguminosae	Centrosema		brasilianum	Centrosema brasilianum
207	BA-MT	Caatinga	Leguminosae	Chamaecrista		amiciella	Chamaecrista amiciella	Subshrub
207	BA-MT	Caatinga	Leguminosae	Indigofera		suffruticosa	Indigofera suffruticosa	Shrub|Subshrub
207	BA-MT	Caatinga	Leguminosae	Macropsychanthus		grandiflorus	Macropsychanthus grandiflorus	Liana
207	BA-MT	Caatinga	Leguminosae	Mimosa		arenosa	Mimosa arenosa	Shrub|Tree
207	BA-MT	Caatinga	Leguminosae	Nissolia		vincentina	Nissolia vincentina	Liana
207	BA-MT	Caatinga	Leguminosae	Poeppigia		procera	Poeppigia procera	Shrub|Tree|Subshrub
207	BA-MT	Caatinga	Leguminosae	Senegalia		bahiensis	Senegalia bahiensis	Shrub|Tree
207	BA-MT	Caatinga	Leguminosae	Senna		macranthera	Senna macranthera	Shrub|Tree
207	BA-MT	Caatinga	Leguminosae	Senna		spectabilis	Senna spectabilis	Tree
207	BA-MT	Caatinga	Leguminosae	Stylosanthes		viscosa	Stylosanthes viscosa	Subshrub
207	BA-MT	Caatinga	Loasaceae	Aosa		rupestris	Aosa rupestris	Herb|Subshrub
207	BA-MT	Caatinga	Loganiaceae	Strychnos		parvifolia	Strychnos parvifolia	Shrub|Liana|Subshrub
207	BA-MT	Caatinga	Loranthaceae	Psittacanthus		cordatus	Psittacanthus cordatus	Herb
207	BA-MT	Caatinga	Malpighiaceae	Barnebya		harleyi	Barnebya harleyi	Tree
207	BA-MT	Caatinga	Malpighiaceae	Byrsonima		nitidifolia	Byrsonima nitidifolia	Tree
207	BA-MT	Caatinga	Malpighiaceae	Diplopterys		lutea	Diplopterys lutea	Liana
207	BA-MT	Caatinga	Malpighiaceae	Galphimia		brasiliensis	Galphimia brasiliensis	Herb|Subshrub
207	BA-MT	Caatinga	Malpighiaceae	Stigmaphyllon		auriculatum	Stigmaphyllon auriculatum	Liana
207	BA-MT	Caatinga	Malpighiaceae	Thryallis		longifolia	Thryallis longifolia	Liana
207	BA-MT	Caatinga	Malvaceae	Ceiba		erianthos	Ceiba erianthos	Shrub|Tree
207	BA-MT	Caatinga	Malvaceae	Helicteres		eichleri	Helicteres eichleri	Shrub
207	BA-MT	Caatinga	Malvaceae	Herissantia		tiubae	Herissantia tiubae	Shrub|Herb|Subshrub
207	BA-MT	Caatinga	Malvaceae	Melochia		tomentosa	Melochia tomentosa	Subshrub
207	BA-MT	Caatinga	Malvaceae	Sida		galheirensis	Sida galheirensis	Subshrub
207	BA-MT	Caatinga	Malvaceae	Sidastrum		multiflorum	Sidastrum multiflorum	Shrub|Subshrub
207	BA-MT	Caatinga	Malvaceae	Sidastrum		paniculatum	Sidastrum paniculatum	Subshrub
207	BA-MT	Caatinga	Moraceae	Maclura		tinctoria	Maclura tinctoria	Shrub|Tree
207	BA-MT	Caatinga	Myrtaceae	Campomanesia		eugenioides	Campomanesia eugenioides	Shrub|Tree
207	BA-MT	Caatinga	Myrtaceae	Eugenia		rosea	Eugenia rosea	Shrub|Tree
207	BA-MT	Caatinga	Nyctaginaceae	Guapira		tomentosa	Guapira tomentosa	Shrub|Tree
207	BA-MT	Caatinga	Orchidaceae	Catasetum		uncatum	Catasetum uncatum	Herb
207	BA-MT	Caatinga	Orchidaceae	Cyrtopodium		gigas	Cyrtopodium gigas	Herb
207	BA-MT	Caatinga	Orchidaceae	Encyclia		dichroma	Encyclia dichroma	Herb
207	BA-MT	Caatinga	Orchidaceae	Vanilla		palmarum	Vanilla palmarum	Herb
207	BA-MT	Caatinga	Passifloraceae	Passiflora		cincinnata	Passiflora cincinnata	Liana
207	BA-MT	Caatinga	Plumbaginaceae	Plumbago		scandens	Plumbago scandens	Shrub|Subshrub
207	BA-MT	Caatinga	Poaceae	Enteropogon		mollis	Enteropogon mollis	Herb
207	BA-MT	Caatinga	Poaceae	Pappophorum		pappiferum	Pappophorum pappiferum	Herb
207	BA-MT	Caatinga	Poaceae	Setaria		setosa	Setaria setosa	Herb
207	BA-MT	Caatinga	Polygonaceae	Coccoloba		schwackeana	Coccoloba schwackeana	Shrub|Tree
207	BA-MT	Caatinga	Polygonaceae	Ruprechtia		laxiflora	Ruprechtia laxiflora	Tree
207	BA-MT	Caatinga	Portulacaceae	Portulaca		elatior	Portulaca elatior	Herb
207	BA-MT	Caatinga	Portulacaceae	Portulaca		halimoides	Portulaca halimoides	Herb
207	BA-MT	Caatinga	Rhamnaceae	Sarcomphalus		joazeiro	Sarcomphalus joazeiro
207	BA-MT	Caatinga	Rubiaceae	Cordiera		sessilis	Cordiera sessilis	Shrub
207	BA-MT	Caatinga	Rubiaceae	Guettarda		angelica	Guettarda angelica	Shrub|Tree
207	BA-MT	Caatinga	Rubiaceae	Leptoscela		ruellioides	Leptoscela ruellioides	Subshrub
207	BA-MT	Caatinga	Rubiaceae	Randia		armata	Randia armata	Tree
207	BA-MT	Caatinga	Rubiaceae	Tocoyena		formosa	Tocoyena formosa	Shrub|Subshrub
207	BA-MT	Caatinga	Salicaceae	Casearia		luetzelburgii	Casearia luetzelburgii	Tree
207	BA-MT	Caatinga	Sapindaceae	Averrhoidium		gardnerianum	Averrhoidium gardnerianum	Shrub|Tree
207	BA-MT	Caatinga	Sapindaceae	Urvillea		laevis	Urvillea laevis	Liana
207	BA-MT	Caatinga	Sapindaceae	Urvillea		oliveirae	Urvillea oliveirae
207	BA-MT	Caatinga	Sapotaceae	Sideroxylon		obtusifolium	Sideroxylon obtusifolium	Shrub|Tree
207	BA-MT	Caatinga	Solanaceae	Solanum		megalonyx	Solanum megalonyx	Shrub
207	BA-MT	Caatinga	Talinaceae	Talinum		fruticosum	Talinum fruticosum	Herb
207	BA-MT	Caatinga	Trigoniaceae	Trigonia		nivea	Trigonia nivea	Liana
207	BA-MT	Caatinga	Turneraceae	Oxossia		calyptrocarpa	Oxossia calyptrocarpa	Shrub|Subshrub
207	BA-MT	Caatinga	Urticaceae	Cecropia		pachystachya	Cecropia pachystachya	Tree
207	BA-MT	Caatinga	Velloziaceae	Vellozia		plicata	Vellozia plicata	Subshrub
207	BA-MT	Caatinga	Verbenaceae	Lippia		lasiocalycina	Lippia lasiocalycina	Shrub
207	BA-MT	Caatinga	Verbenaceae	Lippia		stachyoides	Lippia stachyoides	Shrub|Subshrub
207	BA-MT	Caatinga	Vitaceae	Clematicissus		simsiana	Clematicissus simsiana	Liana
208	BA-MA	Caatinga	Acanthaceae	Ruellia		bahiensis	Ruellia bahiensis	Subshrub
208	BA-MA	Caatinga	Amaranthaceae	Alternanthera		brasiliana	Alternanthera brasiliana	Subshrub
208	BA-MA	Caatinga	Amaranthaceae	Gomphrena		vaga	Gomphrena vaga	Herb
208	BA-MA	Caatinga	Anacardiaceae	Astronium		urundeuva	Astronium urundeuva	Tree
208	BA-MA	Caatinga	Anacardiaceae	Spondias		tuberosa	Spondias tuberosa	Shrub|Tree
208	BA-MA	Caatinga	Annonaceae	Annona		leptopetala	Annona leptopetala	Shrub|Tree
208	BA-MA	Caatinga	Apocynaceae	Aspidosperma		pyrifolium	Aspidosperma pyrifolium	Tree
208	BA-MA	Caatinga	Apocynaceae	Ditassa		hastata	Ditassa hastata	Shrub|Liana
208	BA-MA	Caatinga	Apocynaceae	Ibatia		maritima	Ibatia maritima
208	BA-MA	Caatinga	Apocynaceae	Mandevilla		funiformis	Mandevilla funiformis	Liana
208	BA-MA	Caatinga	Apocynaceae	Mandevilla		tenuifolia	Mandevilla tenuifolia	Liana|Subshrub
208	BA-MA	Caatinga	Apocynaceae	Prestonia		coalita	Prestonia coalita	Liana
208	BA-MA	Caatinga	Apocynaceae	Skytanthus		hancorniifolius	Skytanthus hancorniifolius	Liana
208	BA-MA	Caatinga	Araceae	Anthurium		affine	Anthurium affine	Herb
208	BA-MA	Caatinga	Araceae	Thaumatophyllum		leal-costae	Thaumatophyllum leal-costae	Herb
208	BA-MA	Caatinga	Arecaceae	Syagrus		coronata	Syagrus coronata	Palm
208	BA-MA	Caatinga	Arecaceae	Syagrus		vagans	Syagrus vagans	Palm
208	BA-MA	Caatinga	Asteraceae	Cyrtocymura		harleyi	Cyrtocymura harleyi	Subshrub
208	BA-MA	Caatinga	Asteraceae	Trixis		vauthieri	Trixis vauthieri	Shrub
208	BA-MA	Caatinga	Bignoniaceae	Fridericia		conjugata	Fridericia conjugata	Liana
208	BA-MA	Caatinga	Bignoniaceae	Handroanthus		impetiginosus	Handroanthus impetiginosus	Tree
208	BA-MA	Caatinga	Boraginaceae	Cordia		latiloba	Cordia latiloba	Tree
208	BA-MA	Caatinga	Bromeliaceae	Aechmea		lingulata	Aechmea lingulata	Herb
208	BA-MA	Caatinga	Bromeliaceae	Billbergia		porteana	Billbergia porteana	Herb
208	BA-MA	Caatinga	Bromeliaceae	Dyckia		dissitiflora	Dyckia dissitiflora	Herb
208	BA-MA	Caatinga	Bromeliaceae	Encholirium		subsecundum	Encholirium subsecundum	Herb
208	BA-MA	Caatinga	Bromeliaceae	Hohenbergia		leopoldo-horstii	Hohenbergia leopoldo-horstii	Herb
208	BA-MA	Caatinga	Bromeliaceae	Neoglaziovia		variegata	Neoglaziovia variegata	Herb
208	BA-MA	Caatinga	Bromeliaceae	Tillandsia		gardneri	Tillandsia gardneri	Herb
208	BA-MA	Caatinga	Bromeliaceae	Tillandsia		loliacea	Tillandsia loliacea	Herb
208	BA-MA	Caatinga	Bromeliaceae	Tillandsia		recurvata	Tillandsia recurvata	Herb
208	BA-MA	Caatinga	Bromeliaceae	Tillandsia		streptocarpa	Tillandsia streptocarpa	Herb
208	BA-MA	Caatinga	Bromeliaceae	Tillandsia		usneoides	Tillandsia usneoides	Herb
208	BA-MA	Caatinga	Cactaceae	Arrojadoa		penicillata	Arrojadoa penicillata	Shrub|Subshrub
208	BA-MA	Caatinga	Cactaceae	Cereus		jamacaru	Cereus jamacaru	Tree
208	BA-MA	Caatinga	Cactaceae	Melocactus		salvadorensis	Melocactus salvadorensis	Herb/Subshrub
208	BA-MA	Caatinga	Cactaceae	Pilosocereus		pentaedrophorus	Pilosocereus pentaedrophorus	Shrub|Liana
208	BA-MA	Caatinga	Cactaceae	Tacinga		inamoena	Tacinga inamoena	Subshrub
208	BA-MA	Caatinga	Cactaceae	Xiquexique		gounellei	Xiquexique gounellei	Shrub
208	BA-MA	Caatinga	Capparaceae	Cynophalla		flexuosa	Cynophalla flexuosa	Shrub
208	BA-MA	Caatinga	Celastraceae	Monteverdia		acanthophylla	Monteverdia acanthophylla	Shrub
208	BA-MA	Caatinga	Celastraceae	Monteverdia		rigida	Monteverdia rigida	Shrub|Tree
208	BA-MA	Caatinga	Cleomaceae	Dactylaena		microphylla	Dactylaena microphylla	Herb|Subshrub
208	BA-MA	Caatinga	Commelinaceae	Commelina		erecta	Commelina erecta	Herb
208	BA-MA	Caatinga	Cyperaceae	Bulbostylis		capillaris	Bulbostylis capillaris	Herb
208	BA-MA	Caatinga	Cyperaceae	Trilepis		lhotzkiana	Trilepis lhotzkiana	Herb
208	BA-MA	Caatinga	Erythroxylaceae	Erythroxylum		caatingae	Erythroxylum caatingae	Shrub|Tree
208	BA-MA	Caatinga	Euphorbiaceae	Acalypha		brasiliensis	Acalypha brasiliensis	Shrub|Subshrub
208	BA-MA	Caatinga	Euphorbiaceae	Cnidoscolus		bahianus	Cnidoscolus bahianus	Shrub|Tree
208	BA-MA	Caatinga	Euphorbiaceae	Croton		echioides	Croton echioides	Shrub|Subshrub
208	BA-MA	Caatinga	Euphorbiaceae	Croton		grewioides	Croton grewioides	Shrub|Subshrub
208	BA-MA	Caatinga	Euphorbiaceae	Croton		rudolphianus	Croton rudolphianus	Shrub
208	BA-MA	Caatinga	Euphorbiaceae	Dalechampia		brasiliensis	Dalechampia brasiliensis	Liana
208	BA-MA	Caatinga	Euphorbiaceae	Euphorbia		phosphorea	Euphorbia phosphorea	Shrub
208	BA-MA	Caatinga	Euphorbiaceae	Jatropha		mollissima	Jatropha mollissima	Shrub|Tree
208	BA-MA	Caatinga	Euphorbiaceae	Tragia		volubilis	Tragia volubilis	Liana|Subshrub
208	BA-MA	Caatinga	Lamiaceae	Eplingiella		fruticosa	Eplingiella fruticosa	Shrub|Subshrub
208	BA-MA	Caatinga	Lauraceae	Nectandra		membranacea	Nectandra membranacea	Tree
208	BA-MA	Caatinga	Leguminosae	Anadenanthera		colubrina	Anadenanthera colubrina
208	BA-MA	Caatinga	Leguminosae	Cenostigma		pyramidale	Cenostigma pyramidale	Shrub|Tree
208	BA-MA	Caatinga	Leguminosae	Centrosema		brasilianum	Centrosema brasilianum
208	BA-MA	Caatinga	Leguminosae	Chamaecrista		flexuosa	Chamaecrista flexuosa	Shrub|Subshrub
208	BA-MA	Caatinga	Leguminosae	Indigofera		suffruticosa	Indigofera suffruticosa	Shrub|Subshrub
208	BA-MA	Caatinga	Leguminosae	Macropsychanthus		grandiflorus	Macropsychanthus grandiflorus	Liana
208	BA-MA	Caatinga	Leguminosae	Mimosa		arenosa	Mimosa arenosa	Shrub|Tree
208	BA-MA	Caatinga	Leguminosae	Mimosa		tenuiflora	Mimosa tenuiflora	Shrub|Tree|Subshrub
208	BA-MA	Caatinga	Leguminosae	Muellera		virgilioides	Muellera virgilioides	Tree
208	BA-MA	Caatinga	Leguminosae	Parapiptadenia		blanchetii	Parapiptadenia blanchetii	Shrub|Tree
208	BA-MA	Caatinga	Leguminosae	Peltogyne		pauciflora	Peltogyne pauciflora	Tree
208	BA-MA	Caatinga	Leguminosae	Poecilanthe		ulei	Poecilanthe ulei	Shrub|Tree
208	BA-MA	Caatinga	Leguminosae	Poeppigia		procera	Poeppigia procera	Shrub|Tree|Subshrub
208	BA-MA	Caatinga	Leguminosae	Senegalia		bahiensis	Senegalia bahiensis	Shrub|Tree
208	BA-MA	Caatinga	Leguminosae	Senna		spectabilis	Senna spectabilis	Tree
208	BA-MA	Caatinga	Leguminosae	Stylosanthes		viscosa	Stylosanthes viscosa	Subshrub
208	BA-MA	Caatinga	Leguminosae	Vigna		halophila	Vigna halophila	Liana
208	BA-MA	Caatinga	Leguminosae	Zornia		myriadena	Zornia myriadena	Herb|Subshrub
208	BA-MA	Caatinga	Loasaceae	Aosa		rupestris	Aosa rupestris	Herb|Subshrub
208	BA-MA	Caatinga	Loranthaceae	Psittacanthus		cordatus	Psittacanthus cordatus	Herb
208	BA-MA	Caatinga	Malpighiaceae	Barnebya		harleyi	Barnebya harleyi	Tree
208	BA-MA	Caatinga	Malpighiaceae	Heteropterys		chrysophylla	Heteropterys chrysophylla	Shrub
208	BA-MA	Caatinga	Malpighiaceae	Janusia		schwannioides	Janusia schwannioides	Liana
208	BA-MA	Caatinga	Malpighiaceae	Thryallis		longifolia	Thryallis longifolia	Liana
208	BA-MA	Caatinga	Malvaceae	Ceiba		erianthos	Ceiba erianthos	Shrub|Tree
208	BA-MA	Caatinga	Malvaceae	Helicteres		eichleri	Helicteres eichleri	Shrub
208	BA-MA	Caatinga	Malvaceae	Melochia		tomentosa	Melochia tomentosa	Subshrub
208	BA-MA	Caatinga	Malvaceae	Sida		galheirensis	Sida galheirensis	Subshrub
208	BA-MA	Caatinga	Malvaceae	Sidastrum		paniculatum	Sidastrum paniculatum	Subshrub
208	BA-MA	Caatinga	Meliaceae	Trichilia		hirta	Trichilia hirta	Shrub|Tree
208	BA-MA	Caatinga	Menispermaceae	Cissampelos		andromorpha	Cissampelos andromorpha	Liana
208	BA-MA	Caatinga	Molluginaceae	Mollugo		verticillata	Mollugo verticillata	Herb
208	BA-MA	Caatinga	Moraceae	Ficus		cyclophylla	Ficus cyclophylla	Tree
208	BA-MA	Caatinga	Moraceae	Ficus		elliotiana	Ficus elliotiana	Tree
208	BA-MA	Caatinga	Moraceae	Maclura		tinctoria	Maclura tinctoria	Shrub|Tree
208	BA-MA	Caatinga	Myrtaceae	Campomanesia		eugenioides	Campomanesia eugenioides	Shrub|Tree
208	BA-MA	Caatinga	Myrtaceae	Eugenia		rosea	Eugenia rosea	Shrub|Tree
208	BA-MA	Caatinga	Nyctaginaceae	Guapira		tomentosa	Guapira tomentosa	Shrub|Tree
208	BA-MA	Caatinga	Orchidaceae	Catasetum		uncatum	Catasetum uncatum	Herb
208	BA-MA	Caatinga	Orchidaceae	Vanilla		palmarum	Vanilla palmarum	Herb
208	BA-MA	Caatinga	Passifloraceae	Passiflora		cincinnata	Passiflora cincinnata	Liana
208	BA-MA	Caatinga	Plantaginaceae	Angelonia		campestris	Angelonia campestris	Shrub|Herb|Liana|Subshrub
208	BA-MA	Caatinga	Plumbaginaceae	Plumbago		scandens	Plumbago scandens	Shrub|Subshrub
208	BA-MA	Caatinga	Poaceae	Pappophorum		pappiferum	Pappophorum pappiferum	Herb
208	BA-MA	Caatinga	Polygonaceae	Coccoloba		schwackeana	Coccoloba schwackeana	Shrub|Tree
208	BA-MA	Caatinga	Polygonaceae	Ruprechtia		laxiflora	Ruprechtia laxiflora	Tree
208	BA-MA	Caatinga	Portulacaceae	Portulaca		elatior	Portulaca elatior	Herb
208	BA-MA	Caatinga	Portulacaceae	Portulaca		halimoides	Portulaca halimoides	Herb
208	BA-MA	Caatinga	Rhamnaceae	Sarcomphalus		joazeiro	Sarcomphalus joazeiro
208	BA-MA	Caatinga	Rubiaceae	Cordiera		sessilis	Cordiera sessilis	Shrub
208	BA-MA	Caatinga	Rubiaceae	Coutarea		hexandra	Coutarea hexandra	Shrub|Tree
208	BA-MA	Caatinga	Rubiaceae	Faramea		montevidensis	Faramea montevidensis	Shrub|Tree
208	BA-MA	Caatinga	Rubiaceae	Guettarda		angelica	Guettarda angelica	Shrub|Tree
208	BA-MA	Caatinga	Rubiaceae	Randia		armata	Randia armata	Tree
208	BA-MA	Caatinga	Rubiaceae	Tocoyena		formosa	Tocoyena formosa	Shrub|Subshrub
208	BA-MA	Caatinga	Sapindaceae	Averrhoidium		gardnerianum	Averrhoidium gardnerianum	Shrub|Tree
208	BA-MA	Caatinga	Sapindaceae	Cardiospermum		corindum	Cardiospermum corindum	Liana
208	BA-MA	Caatinga	Sapotaceae	Sideroxylon		obtusifolium	Sideroxylon obtusifolium	Shrub|Tree
208	BA-MA	Caatinga	Schoepfiaceae	Schoepfia		brasiliensis	Schoepfia brasiliensis	Shrub|Tree
208	BA-MA	Caatinga	Solanaceae	Schwenckia		americana	Schwenckia americana	Herb
208	BA-MA	Caatinga	Solanaceae	Solanum		megalonyx	Solanum megalonyx	Shrub
208	BA-MA	Caatinga	Solanaceae	Solanum		paniculatum	Solanum paniculatum	Shrub
208	BA-MA	Caatinga	Turneraceae	Oxossia		calyptrocarpa	Oxossia calyptrocarpa	Shrub|Subshrub
208	BA-MA	Caatinga	Turneraceae	Turnera		chamaedrifolia	Turnera chamaedrifolia	Shrub|Herb
208	BA-MA	Caatinga	Urticaceae	Cecropia		pachystachya	Cecropia pachystachya	Tree
208	BA-MA	Caatinga	Velloziaceae	Vellozia		plicata	Vellozia plicata	Subshrub
208	BA-MA	Caatinga	Verbenaceae	Lippia		lasiocalycina	Lippia lasiocalycina	Shrub
208	BA-MA	Caatinga	Verbenaceae	Lippia		stachyoides	Lippia stachyoides	Shrub|Subshrub
208	BA-MA	Caatinga	Verbenaceae	Priva		bahiensis	Priva bahiensis	Herb|Subshrub
208	BA-MA	Caatinga	Vitaceae	Clematicissus		simsiana	Clematicissus simsiana	Liana
209	CE-QUI	Caatinga	Amaranthaceae	Froelichia		humboldtiana	Froelichia humboldtiana	Herb
209	CE-QUI	Caatinga	Amaryllidaceae	Zephyranthes	cf.	cearensis	Zephyranthes cearensis	Herb
209	CE-QUI	Caatinga	Apocynaceae	Allamanda		blanchetii	Allamanda blanchetii	Shrub
209	CE-QUI	Caatinga	Apocynaceae	Mandevilla		tenuifolia	Mandevilla tenuifolia	Liana|Subshrub
209	CE-QUI	Caatinga	Apocynaceae	Marsdenia		megalantha	Marsdenia megalantha	Shrub
209	CE-QUI	Caatinga	Araceae	Philodendron		acutatum	Philodendron acutatum	Herb|Liana
209	CE-QUI	Caatinga	Asteraceae	Chresta		pacourinoides	Chresta pacourinoides	Herb
209	CE-QUI	Caatinga	Asteraceae	Delilia		biflora	Delilia biflora	Herb
209	CE-QUI	Caatinga	Asteraceae	Lepidaploa		grisea	Lepidaploa grisea	Subshrub
209	CE-QUI	Caatinga	Bignoniaceae	Amphilophium		crucigerum	Amphilophium crucigerum	Liana
209	CE-QUI	Caatinga	Bixaceae	Cochlospermum		vitifolium	Cochlospermum vitifolium	Shrub|Tree
209	CE-QUI	Caatinga	Boraginaceae	Cordia		insignis	Cordia insignis	Shrub
209	CE-QUI	Caatinga	Boraginaceae	Cordia		oncocalyx	Cordia oncocalyx	Tree
209	CE-QUI	Caatinga	Bromeliaceae	Encholirium		spectabile	Encholirium spectabile	Herb
209	CE-QUI	Caatinga	Burseraceae	Commiphora		leptophloeos	Commiphora leptophloeos	Shrub|Tree
209	CE-QUI	Caatinga	Cactaceae	Pilosocereus	cf.	piauhyensis	Pilosocereus piauhyensis	Shrub
209	CE-QUI	Caatinga	Cactaceae	Tacinga		inamoena	Tacinga inamoena	Subshrub
209	CE-QUI	Caatinga	Cactaceae	Xiquexique		gounellei	Xiquexique gounellei	Shrub
209	CE-QUI	Caatinga	Combretaceae	Combretum		leprosum	Combretum leprosum	Shrub|Tree|Liana
209	CE-QUI	Caatinga	Commelinaceae	Callisia	cf.	filiformis	Callisia filiformis	Herb
209	CE-QUI	Caatinga	Convolvulaceae	Evolvulus		filipes	Evolvulus filipes	Herb
209	CE-QUI	Caatinga	Convolvulaceae	Ipomoea		rosea	Ipomoea rosea	Liana
209	CE-QUI	Caatinga	Cucurbitaceae	Cayaponia		racemosa	Cayaponia racemosa
209	CE-QUI	Caatinga	Cyperaceae	Bulbostylis	cf.	hirtella	Bulbostylis hirtella	Herb
209	CE-QUI	Caatinga	Cyperaceae	Cyperus	cf.	schomburgkianus	Cyperus schomburgkianus	Herb
209	CE-QUI	Caatinga	Cyperaceae	Cyperus		uncinulatus	Cyperus uncinulatus	Herb
209	CE-QUI	Caatinga	Euphorbiaceae	Cnidoscolus		urens	Cnidoscolus urens	Herb|Subshrub
209	CE-QUI	Caatinga	Euphorbiaceae	Croton		heliotropiifolius	Croton heliotropiifolius	Shrub|Subshrub
209	CE-QUI	Caatinga	Euphorbiaceae	Croton		lundianus	Croton lundianus	Herb|Subshrub
209	CE-QUI	Caatinga	Euphorbiaceae	Dalechampia		pernambucensis	Dalechampia pernambucensis	Liana
209	CE-QUI	Caatinga	Euphorbiaceae	Jatropha		mollissima	Jatropha mollissima	Shrub|Tree
209	CE-QUI	Caatinga	Gentianaceae	Schultesia		guianensis	Schultesia guianensis
209	CE-QUI	Caatinga	Gesneriaceae	Sinningia		incarnata	Sinningia incarnata	Herb
209	CE-QUI	Caatinga	Lamiaceae	Marsypianthes		chamaedrys	Marsypianthes chamaedrys	Herb|Subshrub
209	CE-QUI	Caatinga	Leguminosae	Aeschynomene		scabra	Aeschynomene scabra	Subshrub
209	CE-QUI	Caatinga	Leguminosae	Bauhinia		pentandra	Bauhinia pentandra	Shrub|Tree
209	CE-QUI	Caatinga	Leguminosae	Centrosema		venosum	Centrosema venosum	Liana
209	CE-QUI	Caatinga	Leguminosae	Crotalaria	cf.	holosericea	Crotalaria holosericea	Subshrub
209	CE-QUI	Caatinga	Leguminosae	Desmodium		glabrum	Desmodium glabrum	Shrub|Subshrub
209	CE-QUI	Caatinga	Leguminosae	Indigofera		suffruticosa	Indigofera suffruticosa	Shrub|Subshrub
209	CE-QUI	Caatinga	Leguminosae	Macroptilium		martii	Macroptilium martii	Herb|Liana
209	CE-QUI	Caatinga	Leguminosae	Mimosa		camporum	Mimosa camporum	Herb
209	CE-QUI	Caatinga	Leguminosae	Mimosa		invisa	Mimosa invisa	Shrub|Liana
209	CE-QUI	Caatinga	Leguminosae	Stylosanthes		humilis	Stylosanthes humilis	Subshrub
209	CE-QUI	Caatinga	Malvaceae	Waltheria		macropoda	Waltheria macropoda	Herb
209	CE-QUI	Caatinga	Passifloraceae	Passiflora		foetida	Passiflora foetida	Liana
209	CE-QUI	Caatinga	Poaceae	Aristida		setifolia	Aristida setifolia	Herb
209	CE-QUI	Caatinga	Poaceae	Panicum		trichoides	Panicum trichoides	Herb
209	CE-QUI	Caatinga	Portulacaceae	Portulaca	cf.	halimoides	Portulaca halimoides	Herb
209	CE-QUI	Caatinga	Rhamnaceae	Crumenaria		decumbens	Crumenaria decumbens	Herb
209	CE-QUI	Caatinga	Rubiaceae	Mitracarpus		strigosus	Mitracarpus strigosus	Herb|Subshrub
209	CE-QUI	Caatinga	Vitaceae	Clematicissus		simsiana	Clematicissus simsiana	Liana
209	CE-QUI	Caatinga	Vochysiaceae	Callisthene		fasciculata	Callisthene fasciculata	Tree
210	CE-SP	Caatinga	Amaranthaceae	Alternanthera		brasiliana	Alternanthera brasiliana	Subshrub
210	CE-SP	Caatinga	Amaranthaceae	Froelichia		humboldtiana	Froelichia humboldtiana	Herb
210	CE-SP	Caatinga	Cactaceae	Xiquexique		gounellei	Xiquexique gounellei	Shrub
210	CE-SP	Caatinga	Combretaceae	Combretum		leprosum	Combretum leprosum	Shrub|Tree|Liana
210	CE-SP	Caatinga	Cyperaceae	Cyperus		lanceolatus	Cyperus lanceolatus	Herb
210	CE-SP	Caatinga	Euphorbiaceae	Croton		campestris	Croton campestris	Shrub|Subshrub
210	CE-SP	Caatinga	Euphorbiaceae	Croton		heliotropiifolius	Croton heliotropiifolius	Shrub|Subshrub
210	CE-SP	Caatinga	Euphorbiaceae	Croton		jacobinensis	Croton jacobinensis	Shrub|Subshrub
210	CE-SP	Caatinga	Euphorbiaceae	Dalechampia		scandens	Dalechampia scandens	Liana
210	CE-SP	Caatinga	Euphorbiaceae	Euphorbia		bahiensis	Euphorbia bahiensis	Herb
210	CE-SP	Caatinga	Leguminosae	Arachis		repens	Arachis repens	Herb
210	CE-SP	Caatinga	Leguminosae	Chamaecrista		linearis	Chamaecrista linearis	Shrub|Subshrub
210	CE-SP	Caatinga	Leguminosae	Chamaecrista		nictitans	Chamaecrista nictitans	Shrub|Subshrub
210	CE-SP	Caatinga	Leguminosae	Macroptilium		lathyroides	Macroptilium lathyroides	Herb|Liana|Subshrub
210	CE-SP	Caatinga	Leguminosae	Mimosa		sensitiva	Mimosa sensitiva	Shrub
210	CE-SP	Caatinga	Leguminosae	Stylosanthes		guianensis	Stylosanthes guianensis	Subshrub
210	CE-SP	Caatinga	Oxalidaceae	Oxalis		divaricata	Oxalis divaricata	Herb
210	CE-SP	Caatinga	Passifloraceae	Passiflora		foetida	Passiflora foetida	Liana
210	CE-SP	Caatinga	Poaceae	Aristida		setifolia	Aristida setifolia	Herb
210	CE-SP	Caatinga	Polygalaceae	Asemeia		violacea	Asemeia violacea	Herb
210	CE-SP	Caatinga	Turneraceae	Piriqueta		duarteana	Piriqueta duarteana	Herb|Subshrub
210	CE-SP	Caatinga	Verbenaceae	Stachytarpheta		cayennensis	Stachytarpheta cayennensis	Shrub|Herb
210	CE-SP	Caatinga	Verbenaceae	Stachytarpheta		microphylla	Stachytarpheta microphylla	Subshrub
211	CE-SGA	Caatinga	Amaranthaceae	Froelichia		humboldtiana	Froelichia humboldtiana	Herb
211	CE-SGA	Caatinga	Boraginaceae	Cordia		oncocalyx	Cordia oncocalyx	Tree
211	CE-SGA	Caatinga	Bromeliaceae	Encholirium		spectabile	Encholirium spectabile	Herb
211	CE-SGA	Caatinga	Cactaceae	Xiquexique		gounellei	Xiquexique gounellei	Shrub
211	CE-SGA	Caatinga	Cleomaceae	Physostemon		guianense	Physostemon guianense	Herb
211	CE-SGA	Caatinga	Combretaceae	Combretum		leprosum	Combretum leprosum	Shrub|Tree|Liana
211	CE-SGA	Caatinga	Convolvulaceae	Evolvulus		alsinoides	Evolvulus alsinoides	Herb
211	CE-SGA	Caatinga	Convolvulaceae	Evolvulus		filipes	Evolvulus filipes	Herb
211	CE-SGA	Caatinga	Convolvulaceae	Jacquemontia		evolvuloides	Jacquemontia evolvuloides	Liana
211	CE-SGA	Caatinga	Convolvulaceae	Jacquemontia		gracillima	Jacquemontia gracillima	Herb
211	CE-SGA	Caatinga	Euphorbiaceae	Croton		hirtus	Croton hirtus	Herb
211	CE-SGA	Caatinga	Euphorbiaceae	Croton		jacobinensis	Croton jacobinensis	Shrub|Subshrub
211	CE-SGA	Caatinga	Euphorbiaceae	Euphorbia		bahiensis	Euphorbia bahiensis	Herb
211	CE-SGA	Caatinga	Hydroleaceae	Hydrolea		spinosa	Hydrolea spinosa	Shrub|Herb|Subshrub
211	CE-SGA	Caatinga	Lamiaceae	Vitex		polygama	Vitex polygama	Shrub|Tree
211	CE-SGA	Caatinga	Leguminosae	Anadenanthera		colubrina	Anadenanthera colubrina
211	CE-SGA	Caatinga	Leguminosae	Cenostigma		bracteosum	Cenostigma bracteosum	Shrub|Tree
211	CE-SGA	Caatinga	Leguminosae	Centrosema		pascuorum	Centrosema pascuorum	Liana
211	CE-SGA	Caatinga	Leguminosae	Stylosanthes		humilis	Stylosanthes humilis	Subshrub
211	CE-SGA	Caatinga	Malvaceae	Sida		cordifolia	Sida cordifolia	Herb|Subshrub
211	CE-SGA	Caatinga	Malvaceae	Sida		galheirensis	Sida galheirensis	Subshrub
211	CE-SGA	Caatinga	Malvaceae	Waltheria		operculata	Waltheria operculata	Shrub
211	CE-SGA	Caatinga	Microteaceae	Microtea		celosioides	Microtea celosioides	Herb
211	CE-SGA	Caatinga	Oxalidaceae	Oxalis		divaricata	Oxalis divaricata	Herb
211	CE-SGA	Caatinga	Passifloraceae	Passiflora		cincinnata	Passiflora cincinnata	Liana
211	CE-SGA	Caatinga	Passifloraceae	Passiflora		foetida	Passiflora foetida	Liana
211	CE-SGA	Caatinga	Poaceae	Aristida		setifolia	Aristida setifolia	Herb
211	CE-SGA	Caatinga	Portulacaceae	Portulaca		elatior	Portulaca elatior	Herb
211	CE-SGA	Caatinga	Rubiaceae	Hexasepalum		apiculatum	Hexasepalum apiculatum	Subshrub
211	CE-SGA	Caatinga	Turneraceae	Turnera		pumilea	Turnera pumilea	Herb|Subshrub
212	CE-RV	Caatinga	Amaranthaceae	Alternanthera		tenella	Alternanthera tenella	Subshrub
212	CE-RV	Caatinga	Amaranthaceae	Froelichia		humboldtiana	Froelichia humboldtiana	Herb
212	CE-RV	Caatinga	Apocynaceae	Ditassa		hastata	Ditassa hastata	Shrub|Liana
212	CE-RV	Caatinga	Bignoniaceae	Amphilophium		crucigerum	Amphilophium crucigerum	Liana
212	CE-RV	Caatinga	Bromeliaceae	Encholirium		spectabile	Encholirium spectabile	Herb
212	CE-RV	Caatinga	Cactaceae	Cereus		jamacaru	Cereus jamacaru	Tree
212	CE-RV	Caatinga	Cactaceae	Pilosocereus		chrysostele	Pilosocereus chrysostele	Shrub
212	CE-RV	Caatinga	Cactaceae	Xiquexique		gounellei	Xiquexique gounellei	Shrub
212	CE-RV	Caatinga	Capparaceae	Crateva		tapia	Crateva tapia	Tree
212	CE-RV	Caatinga	Combretaceae	Combretum		leprosum	Combretum leprosum	Shrub|Tree|Liana
212	CE-RV	Caatinga	Convolvulaceae	Jacquemontia		gracillima	Jacquemontia gracillima	Herb
212	CE-RV	Caatinga	Cyperaceae	Cyperus		eragrostis	Cyperus eragrostis	Herb
212	CE-RV	Caatinga	Euphorbiaceae	Croton		hirtus	Croton hirtus	Herb
212	CE-RV	Caatinga	Euphorbiaceae	Dalechampia		scandens	Dalechampia scandens	Liana
212	CE-RV	Caatinga	Euphorbiaceae	Jatropha		mollissima	Jatropha mollissima	Shrub|Tree
212	CE-RV	Caatinga	Leguminosae	Cenostigma		pyramidale	Cenostigma pyramidale	Shrub|Tree
212	CE-RV	Caatinga	Leguminosae	Centrosema		pascuorum	Centrosema pascuorum	Liana
212	CE-RV	Caatinga	Leguminosae	Chamaecrista		calycioides	Chamaecrista calycioides	Subshrub
212	CE-RV	Caatinga	Leguminosae	Chamaecrista		linearis	Chamaecrista linearis	Shrub|Subshrub
212	CE-RV	Caatinga	Leguminosae	Mimosa		tenuiflora	Mimosa tenuiflora	Shrub|Tree|Subshrub
212	CE-RV	Caatinga	Leguminosae	Stylosanthes		humilis	Stylosanthes humilis	Subshrub
212	CE-RV	Caatinga	Leguminosae	Zornia		brasiliensis	Zornia brasiliensis	Subshrub
212	CE-RV	Caatinga	Malvaceae	Sida		spinosa	Sida spinosa	Subshrub
212	CE-RV	Caatinga	Malvaceae	Waltheria		operculata	Waltheria operculata	Shrub
212	CE-RV	Caatinga	Microteaceae	Microtea		celosioides	Microtea celosioides	Herb
212	CE-RV	Caatinga	Poaceae	Aristida		setifolia	Aristida setifolia	Herb
212	CE-RV	Caatinga	Poaceae	Paspalum		convexum	Paspalum convexum	Herb
212	CE-RV	Caatinga	Poaceae	Paspalum		virgatum	Paspalum virgatum	Herb
212	CE-RV	Caatinga	Violaceae	Pombalia		communis	Pombalia communis	Shrub|Subshrub
212	CE-RV	Caatinga	Ximeniaceae	Ximenia		americana	Ximenia americana	Shrub|Tree
213	CE-LP	Caatinga	Amaranthaceae	Alternanthera		brasiliana	Alternanthera brasiliana	Subshrub
213	CE-LP	Caatinga	Amaranthaceae	Alternanthera		tenella	Alternanthera tenella	Subshrub
213	CE-LP	Caatinga	Boraginaceae	Cordia		oncocalyx	Cordia oncocalyx	Tree
213	CE-LP	Caatinga	Cactaceae	Xiquexique		gounellei	Xiquexique gounellei	Shrub
213	CE-LP	Caatinga	Convolvulaceae	Evolvulus		filipes	Evolvulus filipes	Herb
213	CE-LP	Caatinga	Convolvulaceae	Ipomoea		acanthocarpa	Ipomoea acanthocarpa	Liana
213	CE-LP	Caatinga	Convolvulaceae	Ipomoea		decipiens	Ipomoea decipiens	Liana
213	CE-LP	Caatinga	Convolvulaceae	Jacquemontia		evolvuloides	Jacquemontia evolvuloides	Liana
213	CE-LP	Caatinga	Cyperaceae	Cyperus		eragrostis	Cyperus eragrostis	Herb
213	CE-LP	Caatinga	Cyperaceae	Cyperus		uncinulatus	Cyperus uncinulatus	Herb
213	CE-LP	Caatinga	Euphorbiaceae	Croton		hirtus	Croton hirtus	Herb
213	CE-LP	Caatinga	Euphorbiaceae	Croton		jacobinensis	Croton jacobinensis	Shrub|Subshrub
213	CE-LP	Caatinga	Euphorbiaceae	Euphorbia		bahiensis	Euphorbia bahiensis	Herb
213	CE-LP	Caatinga	Euphorbiaceae	Jatropha		mollissima	Jatropha mollissima	Shrub|Tree
213	CE-LP	Caatinga	Lamiaceae	Marsypianthes		chamaedrys	Marsypianthes chamaedrys	Herb|Subshrub
213	CE-LP	Caatinga	Leguminosae	Amburana		cearensis	Amburana cearensis	Tree
213	CE-LP	Caatinga	Leguminosae	Centrosema		brasilianum	Centrosema brasilianum
213	CE-LP	Caatinga	Leguminosae	Centrosema		pascuorum	Centrosema pascuorum	Liana
213	CE-LP	Caatinga	Leguminosae	Senna		obtusifolia	Senna obtusifolia	Herb|Subshrub
213	CE-LP	Caatinga	Leguminosae	Stylosanthes		humilis	Stylosanthes humilis	Subshrub
213	CE-LP	Caatinga	Malvaceae	Sida		spinosa	Sida spinosa	Subshrub
213	CE-LP	Caatinga	Malvaceae	Waltheria		operculata	Waltheria operculata	Shrub
213	CE-LP	Caatinga	Microteaceae	Microtea		glochidiata	Microtea glochidiata	Subshrub
213	CE-LP	Caatinga	Oxalidaceae	Oxalis		cratensis	Oxalis cratensis	Herb
213	CE-LP	Caatinga	Phyllanthaceae	Phyllanthus		tenellus	Phyllanthus tenellus	Herb
213	CE-LP	Caatinga	Poaceae	Homolepis		isocalycia	Homolepis isocalycia	Herb
213	CE-LP	Caatinga	Poaceae	Paspalum		convexum	Paspalum convexum	Herb
213	CE-LP	Caatinga	Poaceae	Paspalum		virgatum	Paspalum virgatum	Herb
213	CE-LP	Caatinga	Polygalaceae	Asemeia		violacea	Asemeia violacea	Herb
213	CE-LP	Caatinga	Portulacaceae	Portulaca		elatior	Portulaca elatior	Herb
213	CE-LP	Caatinga	Rubiaceae	Hexasepalum		teres	Hexasepalum teres	Herb|Subshrub
213	CE-LP	Caatinga	Turneraceae	Turnera		pumilea	Turnera pumilea	Herb|Subshrub
213	CE-LP	Caatinga	Violaceae	Pombalia		communis	Pombalia communis	Shrub|Subshrub
214	ES-PP	Atlantic forest	Alstroemeriaceae	Alstroemeria		cunha	Alstroemeria cunha	Herb
214	ES-PP	Atlantic forest	Amaryllidaceae	Hippeastrum		aulicum	Hippeastrum aulicum	Herb
214	ES-PP	Atlantic forest	Apocynaceae	Ditassa		mucronata	Ditassa mucronata	Liana
214	ES-PP	Atlantic forest	Araceae	Anthurium		scandens	Anthurium scandens	Herb
214	ES-PP	Atlantic forest	Araceae	Anthurium		solitarium	Anthurium solitarium	Herb
214	ES-PP	Atlantic forest	Araceae	Asterostigma		lombardii	Asterostigma lombardii	Herb
214	ES-PP	Atlantic forest	Araceae	Philodendron		acutatum	Philodendron acutatum	Herb|Liana
214	ES-PP	Atlantic forest	Araceae	Philodendron		cordatum	Philodendron cordatum	Herb
214	ES-PP	Atlantic forest	Araceae	Philodendron		edmundoi	Philodendron edmundoi	Herb
214	ES-PP	Atlantic forest	Araliaceae	Oreopanax		capitatus	Oreopanax capitatus	Shrub|Tree
214	ES-PP	Atlantic forest	Asteraceae	Baccharis		platypoda	Baccharis platypoda	Shrub|Subshrub
214	ES-PP	Atlantic forest	Asteraceae	Baccharis		punctulata	Baccharis punctulata	Shrub|Subshrub
214	ES-PP	Atlantic forest	Asteraceae	Cololobus		rupestris	Cololobus rupestris	Shrub
214	ES-PP	Atlantic forest	Asteraceae	Eremanthus		crotonoides	Eremanthus crotonoides	Tree
214	ES-PP	Atlantic forest	Asteraceae	Mikania		micrantha	Mikania micrantha	Liana
214	ES-PP	Atlantic forest	Asteraceae	Vernonanthura		polyanthes	Vernonanthura polyanthes	Shrub
214	ES-PP	Atlantic forest	Begoniaceae	Begonia		cucullata	Begonia cucullata	Herb
214	ES-PP	Atlantic forest	Begoniaceae	Begonia		curtii	Begonia curtii	Subshrub
214	ES-PP	Atlantic forest	Begoniaceae	Begonia		espiritosantensis	Begonia espiritosantensis	Herb
214	ES-PP	Atlantic forest	Begoniaceae	Begonia		reniformis	Begonia reniformis	Subshrub
214	ES-PP	Atlantic forest	Bromeliaceae	Aechmea		coelestis	Aechmea coelestis	Herb
214	ES-PP	Atlantic forest	Bromeliaceae	Aechmea		lamarchei	Aechmea lamarchei	Herb
214	ES-PP	Atlantic forest	Bromeliaceae	Aechmea		nudicaulis	Aechmea nudicaulis	Herb
214	ES-PP	Atlantic forest	Bromeliaceae	Aechmea		ramosa	Aechmea ramosa	Herb
214	ES-PP	Atlantic forest	Bromeliaceae	Billbergia		horrida	Billbergia horrida	Herb
214	ES-PP	Atlantic forest	Bromeliaceae	Billbergia		lietzei	Billbergia lietzei	Herb
214	ES-PP	Atlantic forest	Bromeliaceae	Billbergia		tweedieana	Billbergia tweedieana	Herb
214	ES-PP	Atlantic forest	Bromeliaceae	Billbergia		zebrina	Billbergia zebrina	Herb
214	ES-PP	Atlantic forest	Bromeliaceae	Bromelia		antiacantha	Bromelia antiacantha	Herb
214	ES-PP	Atlantic forest	Bromeliaceae	Catopsis		sessiliflora	Catopsis sessiliflora	Herb
214	ES-PP	Atlantic forest	Bromeliaceae	Edmundoa		lindenii	Edmundoa lindenii	Herb
214	ES-PP	Atlantic forest	Bromeliaceae	Karawata		saxicola	Karawata saxicola	Herb
214	ES-PP	Atlantic forest	Bromeliaceae	Neoregelia		dayvidiana	Neoregelia dayvidiana	Herb
214	ES-PP	Atlantic forest	Bromeliaceae	Neoregelia		pauciflora	Neoregelia pauciflora	Herb
214	ES-PP	Atlantic forest	Bromeliaceae	Pitcairnia		abyssicola	Pitcairnia abyssicola	Herb
214	ES-PP	Atlantic forest	Bromeliaceae	Pitcairnia		decidua	Pitcairnia decidua	Herb
214	ES-PP	Atlantic forest	Bromeliaceae	Pitcairnia		flammea	Pitcairnia flammea	Herb
214	ES-PP	Atlantic forest	Bromeliaceae	Pitcairnia		glaziovii	Pitcairnia glaziovii	Herb
214	ES-PP	Atlantic forest	Bromeliaceae	Quesnelia		arvensis	Quesnelia arvensis	Herb
214	ES-PP	Atlantic forest	Bromeliaceae	Quesnelia		kautskyi	Quesnelia kautskyi	Herb
214	ES-PP	Atlantic forest	Bromeliaceae	Quesnelia		strobilispica	Quesnelia strobilispica	Herb
214	ES-PP	Atlantic forest	Bromeliaceae	Tillandsia		gardneri	Tillandsia gardneri	Herb
214	ES-PP	Atlantic forest	Bromeliaceae	Tillandsia		geminiflora	Tillandsia geminiflora	Herb
214	ES-PP	Atlantic forest	Bromeliaceae	Tillandsia		recurvata	Tillandsia recurvata	Herb
214	ES-PP	Atlantic forest	Bromeliaceae	Tillandsia		stricta	Tillandsia stricta	Herb
214	ES-PP	Atlantic forest	Bromeliaceae	Tillandsia		tenuifolia	Tillandsia tenuifolia	Herb
214	ES-PP	Atlantic forest	Bromeliaceae	Tillandsia		usneoides	Tillandsia usneoides	Herb
214	ES-PP	Atlantic forest	Bromeliaceae	Vriesea	cf.	flava	Vriesea flava	Herb
214	ES-PP	Atlantic forest	Bromeliaceae	Vriesea		fosteriana	Vriesea fosteriana	Herb
214	ES-PP	Atlantic forest	Bromeliaceae	Vriesea		gigantea	Vriesea gigantea	Herb
214	ES-PP	Atlantic forest	Bromeliaceae	Vriesea		lubbersii	Vriesea lubbersii	Herb
214	ES-PP	Atlantic forest	Bromeliaceae	Vriesea		pseudoatra	Vriesea pseudoatra	Herb
214	ES-PP	Atlantic forest	Cactaceae	Coleocephalocereus		fluminensis	Coleocephalocereus fluminensis	Shrub
214	ES-PP	Atlantic forest	Cactaceae	Hatiora		cylindrica	Hatiora cylindrica	Herb
214	ES-PP	Atlantic forest	Cactaceae	Hatiora		salicornioides	Hatiora salicornioides	Herb
214	ES-PP	Atlantic forest	Cactaceae	Lepismium		houlletianum	Lepismium houlletianum	Herb
214	ES-PP	Atlantic forest	Cactaceae	Rhipsalis		crispata	Rhipsalis crispata	Herb
214	ES-PP	Atlantic forest	Cactaceae	Rhipsalis		lindbergiana	Rhipsalis lindbergiana	Herb
214	ES-PP	Atlantic forest	Cactaceae	Rhipsalis		neves-armondii	Rhipsalis neves-armondii	Herb
214	ES-PP	Atlantic forest	Cactaceae	Rhipsalis		teres	Rhipsalis teres	Herb
214	ES-PP	Atlantic forest	Campanulaceae	Lobelia		thapsoidea	Lobelia thapsoidea	Herb
214	ES-PP	Atlantic forest	Cannaceae	Canna		indica	Canna indica	Herb
214	ES-PP	Atlantic forest	Clusiaceae	Clusia		aemygdioi	Clusia aemygdioi	Shrub|Tree
214	ES-PP	Atlantic forest	Clusiaceae	Clusia		criuva	Clusia criuva
214	ES-PP	Atlantic forest	Clusiaceae	Clusia		organensis	Clusia organensis	Shrub|Tree
214	ES-PP	Atlantic forest	Commelinaceae	Gibasis		geniculata	Gibasis geniculata	Herb
214	ES-PP	Atlantic forest	Costaceae	Costus		spiralis	Costus spiralis	Herb
214	ES-PP	Atlantic forest	Cyperaceae	Trilepis		lhotzkiana	Trilepis lhotzkiana	Herb
214	ES-PP	Atlantic forest	Euphorbiaceae	Acalypha		communis	Acalypha communis	Shrub|Herb|Subshrub
214	ES-PP	Atlantic forest	Gesneriaceae	Codonanthe		devosiana	Codonanthe devosiana	Subshrub
214	ES-PP	Atlantic forest	Gesneriaceae	Nematanthus		lanceolatus	Nematanthus lanceolatus	Subshrub
214	ES-PP	Atlantic forest	Gesneriaceae	Paliavana		prasinata	Paliavana prasinata	Shrub
214	ES-PP	Atlantic forest	Gesneriaceae	Sinningia		brasiliensis	Sinningia brasiliensis	Herb
214	ES-PP	Atlantic forest	Gesneriaceae	Sinningia		magnifica	Sinningia magnifica	Herb
214	ES-PP	Atlantic forest	Gesneriaceae	Vanhouttea		calcarata	Vanhouttea calcarata	Shrub
214	ES-PP	Atlantic forest	Lentibulariaceae	Utricularia		nelumbifolia	Utricularia nelumbifolia	Herb
214	ES-PP	Atlantic forest	Lythraceae	Cuphea		carthagenensis	Cuphea carthagenensis	Herb|Subshrub
214	ES-PP	Atlantic forest	Malpighiaceae	Heteropterys		rufula	Heteropterys rufula	Liana
214	ES-PP	Atlantic forest	Marcgraviaceae	Schwartzia	cf.	brasiliensis	Schwartzia brasiliensis	Liana
214	ES-PP	Atlantic forest	Melastomataceae	Leandra		aurea	Leandra aurea	Shrub|Tree
214	ES-PP	Atlantic forest	Melastomataceae	Miconia		polyandra	Miconia polyandra	Shrub|Tree
214	ES-PP	Atlantic forest	Melastomataceae	Pleroma		castellense	Pleroma castellense	Shrub
214	ES-PP	Atlantic forest	Melastomataceae	Pleroma		heteromallum	Pleroma heteromallum	Shrub
214	ES-PP	Atlantic forest	Melastomataceae	Trembleya	cf.	parviflora	Trembleya parviflora	Shrub|Tree
214	ES-PP	Atlantic forest	Moraceae	Ficus		arpazusa	Ficus arpazusa	Tree
214	ES-PP	Atlantic forest	Myrtaceae	Eugenia		candolleana	Eugenia candolleana	Shrub|Tree
214	ES-PP	Atlantic forest	Myrtaceae	Myrcia		hartwegiana	Myrcia hartwegiana	Tree
214	ES-PP	Atlantic forest	Myrtaceae	Myrcia	cf.	splendens	Myrcia splendens	Tree
214	ES-PP	Atlantic forest	Myrtaceae	Myrciaria		glazioviana	Myrciaria glazioviana	Tree
214	ES-PP	Atlantic forest	Nyctaginaceae	Guapira		opposita	Guapira opposita	Shrub|Tree
214	ES-PP	Atlantic forest	Orchidaceae	Acianthera		auriculata	Acianthera auriculata	Herb
214	ES-PP	Atlantic forest	Orchidaceae	Acianthera		crinita	Acianthera crinita	Herb
214	ES-PP	Atlantic forest	Orchidaceae	Acianthera		heliconiscapa	Acianthera heliconiscapa	Herb
214	ES-PP	Atlantic forest	Orchidaceae	Acianthera		leptotifolia	Acianthera leptotifolia	Herb
214	ES-PP	Atlantic forest	Orchidaceae	Acianthera		prolifera	Acianthera prolifera	Herb
214	ES-PP	Atlantic forest	Orchidaceae	Acianthera		saurocephala	Acianthera saurocephala	Herb
214	ES-PP	Atlantic forest	Orchidaceae	Aspasia		lunata	Aspasia lunata	Herb
214	ES-PP	Atlantic forest	Orchidaceae	Barbosella		spiritu-sanctensis	Barbosella spiritu-sanctensis	Herb
214	ES-PP	Atlantic forest	Orchidaceae	Bifrenaria		tyrianthina	Bifrenaria tyrianthina	Herb
214	ES-PP	Atlantic forest	Orchidaceae	Bulbophyllum		cantagallense	Bulbophyllum cantagallense	Herb
214	ES-PP	Atlantic forest	Orchidaceae	Campylocentrum		ornithorrhynchum	Campylocentrum ornithorrhynchum	Herb
214	ES-PP	Atlantic forest	Orchidaceae	Cattleya		cinnabarina	Cattleya cinnabarina	Herb
214	ES-PP	Atlantic forest	Orchidaceae	Cattleya		coccinea	Cattleya coccinea	Herb
214	ES-PP	Atlantic forest	Orchidaceae	Crocodeilanthe		spiralis	Crocodeilanthe spiralis	Herb
214	ES-PP	Atlantic forest	Orchidaceae	Crocodeilanthe		spiralis	Crocodeilanthe spiralis	Herb
214	ES-PP	Atlantic forest	Orchidaceae	Cyrtopodium		glutiniferum	Cyrtopodium glutiniferum	Herb
214	ES-PP	Atlantic forest	Orchidaceae	Elleanthus		brasiliensis	Elleanthus brasiliensis	Herb
214	ES-PP	Atlantic forest	Orchidaceae	Encyclia		patens	Encyclia patens	Herb
214	ES-PP	Atlantic forest	Orchidaceae	Epidendrum		avicula	Epidendrum avicula	Herb
214	ES-PP	Atlantic forest	Orchidaceae	Epidendrum		densiflorum	Epidendrum densiflorum	Herb
214	ES-PP	Atlantic forest	Orchidaceae	Epidendrum		pseudodifforme	Epidendrum pseudodifforme	Herb
214	ES-PP	Atlantic forest	Orchidaceae	Epidendrum		rigidum	Epidendrum rigidum	Herb
214	ES-PP	Atlantic forest	Orchidaceae	Epidendrum		secundum	Epidendrum secundum	Herb
214	ES-PP	Atlantic forest	Orchidaceae	Epidendrum		tridactylum	Epidendrum tridactylum	Herb
214	ES-PP	Atlantic forest	Orchidaceae	Eurystyles		actinosophila	Eurystyles actinosophila	Herb
214	ES-PP	Atlantic forest	Orchidaceae	Gomesa		majevskyae	Gomesa majevskyae	Herb
214	ES-PP	Atlantic forest	Orchidaceae	Gomesa		recurva	Gomesa recurva	Herb
214	ES-PP	Atlantic forest	Orchidaceae	Gomesa		uniflora	Gomesa uniflora	Herb
214	ES-PP	Atlantic forest	Orchidaceae	Grandiphyllum		divaricatum	Grandiphyllum divaricatum	Herb
214	ES-PP	Atlantic forest	Orchidaceae	Habenaria		parviflora	Habenaria parviflora	Herb
214	ES-PP	Atlantic forest	Orchidaceae	Isochilus		linearis	Isochilus linearis	Herb
214	ES-PP	Atlantic forest	Orchidaceae	Maxillaria		brasiliensis	Maxillaria brasiliensis	Herb
214	ES-PP	Atlantic forest	Orchidaceae	Maxillaria		johannis	Maxillaria johannis	Herb
214	ES-PP	Atlantic forest	Orchidaceae	Maxillaria		marginata	Maxillaria marginata
214	ES-PP	Atlantic forest	Orchidaceae	Maxillaria		notylioglossa	Maxillaria notylioglossa	Herb
214	ES-PP	Atlantic forest	Orchidaceae	Maxillaria		pachyphylla	Maxillaria pachyphylla	Herb
214	ES-PP	Atlantic forest	Orchidaceae	Maxillaria		phoenicanthera	Maxillaria phoenicanthera	Herb
214	ES-PP	Atlantic forest	Orchidaceae	Maxillaria		picta	Maxillaria picta	Herb
214	ES-PP	Atlantic forest	Orchidaceae	Maxillaria		pumila	Maxillaria pumila	Herb
214	ES-PP	Atlantic forest	Orchidaceae	Maxillaria		rigida	Maxillaria rigida	Herb
214	ES-PP	Atlantic forest	Orchidaceae	Maxillaria		rufescens	Maxillaria rufescens	Herb
214	ES-PP	Atlantic forest	Orchidaceae	Maxillaria		subulata	Maxillaria subulata	Herb
214	ES-PP	Atlantic forest	Orchidaceae	Mesadenella		cuspidata	Mesadenella cuspidata	Herb
214	ES-PP	Atlantic forest	Orchidaceae	Octomeria		chamaeleptotes	Octomeria chamaeleptotes	Herb
214	ES-PP	Atlantic forest	Orchidaceae	Octomeria		crassifolia	Octomeria crassifolia	Herb
214	ES-PP	Atlantic forest	Orchidaceae	Octomeria		decumbens	Octomeria decumbens	Herb
214	ES-PP	Atlantic forest	Orchidaceae	Octomeria		tricolor	Octomeria tricolor	Herb
214	ES-PP	Atlantic forest	Orchidaceae	Polystachya		concreta	Polystachya concreta	Herb
214	ES-PP	Atlantic forest	Orchidaceae	Prescottia		plantaginifolia	Prescottia plantaginifolia	Herb
214	ES-PP	Atlantic forest	Orchidaceae	Sacoila		lanceolata	Sacoila lanceolata	Herb
214	ES-PP	Atlantic forest	Orchidaceae	Sauroglossum		elatum	Sauroglossum elatum	Herb
214	ES-PP	Atlantic forest	Orchidaceae	Scaphyglottis		modesta	Scaphyglottis modesta	Herb
214	ES-PP	Atlantic forest	Orchidaceae	Specklinia		grobyi	Specklinia grobyi	Herb
214	ES-PP	Atlantic forest	Orchidaceae	Xylobium		variegatum	Xylobium variegatum
214	ES-PP	Atlantic forest	Orchidaceae	Zygopetalum		maculatum	Zygopetalum maculatum	Herb
214	ES-PP	Atlantic forest	Orobanchaceae	Esterhazya		splendida	Esterhazya splendida	Shrub|Herb|Subshrub
214	ES-PP	Atlantic forest	Phyllanthaceae	Phyllanthus		subemarginatus	Phyllanthus subemarginatus	Subshrub
214	ES-PP	Atlantic forest	Piperaceae	Peperomia		blanda	Peperomia blanda	Herb
214	ES-PP	Atlantic forest	Piperaceae	Peperomia		galioides	Peperomia galioides	Herb
214	ES-PP	Atlantic forest	Piperaceae	Peperomia		itatiaiana	Peperomia itatiaiana	Herb
214	ES-PP	Atlantic forest	Piperaceae	Peperomia		rotundifolia	Peperomia rotundifolia	Herb
214	ES-PP	Atlantic forest	Piperaceae	Peperomia		rubricaulis	Peperomia rubricaulis	Herb
214	ES-PP	Atlantic forest	Piperaceae	Peperomia		tetraphylla	Peperomia tetraphylla	Herb
214	ES-PP	Atlantic forest	Piperaceae	Peperomia		trinervis	Peperomia trinervis	Herb
214	ES-PP	Atlantic forest	Portulacaceae	Portulaca		hirsutissima	Portulaca hirsutissima	Herb
214	ES-PP	Atlantic forest	Primulaceae	Myrsine		venosa	Myrsine venosa	Shrub|Tree
214	ES-PP	Atlantic forest	Solanaceae	Dyssochroma		atlanticum	Dyssochroma atlanticum
214	ES-PP	Atlantic forest	Solanaceae	Solanum		swartzianum	Solanum swartzianum	Tree
214	ES-PP	Atlantic forest	Velloziaceae	Vellozia		plicata	Vellozia plicata	Subshrub
214	ES-PP	Atlantic forest	Velloziaceae	Vellozia		variegata	Vellozia variegata	Subshrub
215	ES-AM	Atlantic forest	Annonaceae	Guatteria		australis	Guatteria australis	Shrub|Tree
215	ES-AM	Atlantic forest	Apocynaceae	Ditassa		nitida	Ditassa nitida	Liana
215	ES-AM	Atlantic forest	Apocynaceae	Mandevilla		grazielae	Mandevilla grazielae	Shrub
215	ES-AM	Atlantic forest	Apocynaceae	Marsdenia		loniceroides	Marsdenia loniceroides	Shrub
215	ES-AM	Atlantic forest	Aquifoliaceae	Ilex		chamaedryfolia	Ilex chamaedryfolia	Shrub
215	ES-AM	Atlantic forest	Aquifoliaceae	Ilex		dumosa	Ilex dumosa	Shrub|Tree
215	ES-AM	Atlantic forest	Araceae	Philodendron		crassinervium	Philodendron crassinervium	Herb
215	ES-AM	Atlantic forest	Asteraceae	Achyrocline		satureioides	Achyrocline satureioides	Herb
215	ES-AM	Atlantic forest	Asteraceae	Baccharis		platypoda	Baccharis platypoda	Shrub|Subshrub
215	ES-AM	Atlantic forest	Asteraceae	Baccharis		punctulata	Baccharis punctulata	Shrub|Subshrub
215	ES-AM	Atlantic forest	Asteraceae	Baccharis		reticularia	Baccharis reticularia	Shrub
215	ES-AM	Atlantic forest	Asteraceae	Baccharis		serrulata	Baccharis serrulata	Subshrub
215	ES-AM	Atlantic forest	Asteraceae	Baccharis		singularis	Baccharis singularis	Shrub
215	ES-AM	Atlantic forest	Asteraceae	Baccharis		stylosa	Baccharis stylosa	Shrub|Subshrub
215	ES-AM	Atlantic forest	Asteraceae	Cyrtocymura		scorpioides	Cyrtocymura scorpioides	Subshrub
215	ES-AM	Atlantic forest	Asteraceae	Eremanthus		crotonoides	Eremanthus crotonoides	Tree
215	ES-AM	Atlantic forest	Asteraceae	Eremanthus		erythropappus	Eremanthus erythropappus	Tree
215	ES-AM	Atlantic forest	Asteraceae	Heterocondylus		alatus	Heterocondylus alatus	Shrub
215	ES-AM	Atlantic forest	Asteraceae	Lepidaploa		salzmannii	Lepidaploa salzmannii	Shrub
215	ES-AM	Atlantic forest	Asteraceae	Mikania		phaeoclados	Mikania phaeoclados	Liana
215	ES-AM	Atlantic forest	Asteraceae	Senecio		graciellae	Senecio graciellae	Subshrub
215	ES-AM	Atlantic forest	Begoniaceae	Begonia		albidula	Begonia albidula	Subshrub
215	ES-AM	Atlantic forest	Begoniaceae	Begonia		kuhlmannii	Begonia kuhlmannii	Subshrub
215	ES-AM	Atlantic forest	Begoniaceae	Begonia		mysteriosa	Begonia mysteriosa	Subshrub
215	ES-AM	Atlantic forest	Begoniaceae	Begonia		reniformis	Begonia reniformis	Subshrub
215	ES-AM	Atlantic forest	Bignoniaceae	Jacaranda		caroba	Jacaranda caroba	Shrub
215	ES-AM	Atlantic forest	Bromeliaceae	Alcantarea		robertokautskyi	Alcantarea robertokautskyi	Herb
215	ES-AM	Atlantic forest	Bromeliaceae	Pitcairnia		decidua	Pitcairnia decidua	Herb
215	ES-AM	Atlantic forest	Bromeliaceae	Tillandsia		geminiflora	Tillandsia geminiflora	Herb
215	ES-AM	Atlantic forest	Bromeliaceae	Tillandsia		kautskyi	Tillandsia kautskyi	Herb
215	ES-AM	Atlantic forest	Bromeliaceae	Vriesea		arachnoidea	Vriesea arachnoidea	Herb
215	ES-AM	Atlantic forest	Bromeliaceae	Vriesea		delicatula	Vriesea delicatula	Herb
215	ES-AM	Atlantic forest	Bromeliaceae	Vriesea		fosteriana	Vriesea fosteriana	Herb
215	ES-AM	Atlantic forest	Bromeliaceae	Vriesea		vagans	Vriesea vagans	Herb
215	ES-AM	Atlantic forest	Bromeliaceae	Vriesea		vellozicola	Vriesea vellozicola	Herb
215	ES-AM	Atlantic forest	Celastraceae	Monteverdia		gonoclada	Monteverdia gonoclada	Shrub|Tree
215	ES-AM	Atlantic forest	Clusiaceae	Clusia		criuva	Clusia criuva
215	ES-AM	Atlantic forest	Clusiaceae	Clusia		melchiorii	Clusia melchiorii	Shrub|Tree
215	ES-AM	Atlantic forest	Clusiaceae	Clusia		mexiae	Clusia mexiae	Shrub|Tree
215	ES-AM	Atlantic forest	Cyperaceae	Lagenocarpus		rigidus	Lagenocarpus rigidus	Herb
215	ES-AM	Atlantic forest	Cyperaceae	Rhynchospora	cf.	exaltata	Rhynchospora exaltata	Herb
215	ES-AM	Atlantic forest	Cyperaceae	Trilepis		lhotzkiana	Trilepis lhotzkiana	Herb
215	ES-AM	Atlantic forest	Droseraceae	Drosera		villosa	Drosera villosa	Herb
215	ES-AM	Atlantic forest	Ericaceae	Gaultheria		eriophylla	Gaultheria eriophylla	Shrub|Subshrub
215	ES-AM	Atlantic forest	Euphorbiaceae	Croton		floribundus	Croton floribundus	Tree
215	ES-AM	Atlantic forest	Euphorbiaceae	Croton		lundianus	Croton lundianus	Herb|Subshrub
215	ES-AM	Atlantic forest	Gentianaceae	Chelonanthus		purpurascens	Chelonanthus purpurascens	Herb|Subshrub
215	ES-AM	Atlantic forest	Gesneriaceae	Paliavana		prasinata	Paliavana prasinata	Shrub
215	ES-AM	Atlantic forest	Gesneriaceae	Sinningia		aghensis	Sinningia aghensis	Herb
215	ES-AM	Atlantic forest	Gesneriaceae	Sinningia		brasiliensis	Sinningia brasiliensis	Herb
215	ES-AM	Atlantic forest	Gesneriaceae	Vanhouttea		calcarata	Vanhouttea calcarata	Shrub
215	ES-AM	Atlantic forest	Lentibulariaceae	Utricularia		longifolia	Utricularia longifolia	Herb
215	ES-AM	Atlantic forest	Marcgraviaceae	Marcgraviastrum		mixtum	Marcgraviastrum mixtum	Liana
215	ES-AM	Atlantic forest	Melastomataceae	Cambessedesia		eichleri	Cambessedesia eichleri	Subshrub
215	ES-AM	Atlantic forest	Melastomataceae	Clidemia		hirta	Clidemia hirta	Shrub
215	ES-AM	Atlantic forest	Melastomataceae	Huberia		comosa	Huberia comosa	Herb|Subshrub
215	ES-AM	Atlantic forest	Melastomataceae	Leandra		aurea	Leandra aurea	Shrub|Tree
215	ES-AM	Atlantic forest	Melastomataceae	Marcetia		taxifolia	Marcetia taxifolia	Shrub|Subshrub
215	ES-AM	Atlantic forest	Melastomataceae	Pleroma		radula	Pleroma radula
215	ES-AM	Atlantic forest	Myrtaceae	Myrcia	cf.	mutabilis	Myrcia mutabilis	Shrub|Tree
215	ES-AM	Atlantic forest	Myrtaceae	Myrcia		venulosa	Myrcia venulosa	Shrub|Tree
215	ES-AM	Atlantic forest	Nyctaginaceae	Guapira		graciliflora	Guapira graciliflora	Shrub|Tree
215	ES-AM	Atlantic forest	Ochnaceae	Luxemburgia		mysteriosa	Luxemburgia mysteriosa	Shrub
215	ES-AM	Atlantic forest	Ochnaceae	Ouratea		vaccinioides	Ouratea vaccinioides	Tree
215	ES-AM	Atlantic forest	Orchidaceae	Acianthera		limae	Acianthera limae	Herb
215	ES-AM	Atlantic forest	Orchidaceae	Acianthera		teres	Acianthera teres	Herb
215	ES-AM	Atlantic forest	Orchidaceae	Anathallis		paranaensis	Anathallis paranaensis	Herb
215	ES-AM	Atlantic forest	Orchidaceae	Bulbophyllum		napellii	Bulbophyllum napellii	Herb
215	ES-AM	Atlantic forest	Orchidaceae	Cattleya		cinnabarina	Cattleya cinnabarina	Herb
215	ES-AM	Atlantic forest	Orchidaceae	Cattleya		hoehnei	Cattleya hoehnei	Herb
215	ES-AM	Atlantic forest	Orchidaceae	Epidendrum		nocturnum	Epidendrum nocturnum	Herb
215	ES-AM	Atlantic forest	Orchidaceae	Epidendrum		ramosum	Epidendrum ramosum	Herb
215	ES-AM	Atlantic forest	Orchidaceae	Epidendrum		secundum	Epidendrum secundum	Herb
215	ES-AM	Atlantic forest	Orchidaceae	Epistephium		williamsii	Epistephium williamsii	Herb
215	ES-AM	Atlantic forest	Orchidaceae	Gomesa		majevskyae	Gomesa majevskyae	Herb
215	ES-AM	Atlantic forest	Orchidaceae	Maxillaria		brasiliensis	Maxillaria brasiliensis	Herb
215	ES-AM	Atlantic forest	Orchidaceae	Maxillaria		rigida	Maxillaria rigida	Herb
215	ES-AM	Atlantic forest	Orchidaceae	Octomeria		crassifolia	Octomeria crassifolia	Herb
215	ES-AM	Atlantic forest	Orchidaceae	Pachygenium		orthosepalum	Pachygenium orthosepalum	Herb
215	ES-AM	Atlantic forest	Orchidaceae	Prescottia		montana	Prescottia montana	Herb
215	ES-AM	Atlantic forest	Orchidaceae	Prescottia		plantaginifolia	Prescottia plantaginifolia	Herb
215	ES-AM	Atlantic forest	Orchidaceae	Prosthechea		allemanii	Prosthechea allemanii	Herb
215	ES-AM	Atlantic forest	Orchidaceae	Prosthechea		calamaria	Prosthechea calamaria	Herb
215	ES-AM	Atlantic forest	Orchidaceae	Pseudolaelia		canaanensis	Pseudolaelia canaanensis	Herb
215	ES-AM	Atlantic forest	Orchidaceae	Pseudolaelia		citrina	Pseudolaelia citrina	Herb
215	ES-AM	Atlantic forest	Orchidaceae	Sacoila		lanceolata	Sacoila lanceolata	Herb
215	ES-AM	Atlantic forest	Orchidaceae	Scaphyglottis		modesta	Scaphyglottis modesta	Herb
215	ES-AM	Atlantic forest	Orchidaceae	Sobralia		sessilis	Sobralia sessilis	Herb
215	ES-AM	Atlantic forest	Orchidaceae	Zygopetalum		maculatum	Zygopetalum maculatum	Herb
215	ES-AM	Atlantic forest	Orobanchaceae	Esterhazya		splendida	Esterhazya splendida	Shrub|Herb|Subshrub
215	ES-AM	Atlantic forest	Peraceae	Pera		glabrata	Pera glabrata	Shrub|Tree
215	ES-AM	Atlantic forest	Phyllanthaceae	Phyllanthus	cf.	niruri	Phyllanthus niruri	Herb|Subshrub
215	ES-AM	Atlantic forest	Poaceae	Paspalum		polyphyllum	Paspalum polyphyllum	Herb
215	ES-AM	Atlantic forest	Poaceae	Taquara		micrantha	Taquara micrantha	Bambu|Herb
215	ES-AM	Atlantic forest	Polygalaceae	Caamembeca		oxyphylla	Caamembeca oxyphylla	Subshrub
215	ES-AM	Atlantic forest	Polygalaceae	Polygala		paniculata	Polygala paniculata	Herb|Subshrub
215	ES-AM	Atlantic forest	Portulacaceae	Portulaca		hirsutissima	Portulaca hirsutissima	Herb
215	ES-AM	Atlantic forest	Primulaceae	Myrsine		venosa	Myrsine venosa	Shrub|Tree
215	ES-AM	Atlantic forest	Rubiaceae	Galium		hypocarpium	Galium hypocarpium
215	ES-AM	Atlantic forest	Rubiaceae	Rudgea		crassifolia	Rudgea crassifolia	Shrub|Tree
215	ES-AM	Atlantic forest	Velloziaceae	Barbacenia		pabstiana	Barbacenia pabstiana	Herb
215	ES-AM	Atlantic forest	Velloziaceae	Vellozia		albiflora	Vellozia albiflora	Herb
215	ES-AM	Atlantic forest	Velloziaceae	Vellozia		plicata	Vellozia plicata	Subshrub
215	ES-AM	Atlantic forest	Velloziaceae	Vellozia		variegata	Vellozia variegata	Subshrub
216	ES-PE	Atlantic forest	Acanthaceae	Schaueria		lachnostachya	Schaueria lachnostachya	Subshrub
216	ES-PE	Atlantic forest	Amaranthaceae	Alternanthera		bahiensis	Alternanthera bahiensis	Subshrub
216	ES-PE	Atlantic forest	Amaranthaceae	Hebanthe		eriantha	Hebanthe eriantha	Herb
216	ES-PE	Atlantic forest	Apocynaceae	Aspidosperma		parvifolium	Aspidosperma parvifolium	Tree
216	ES-PE	Atlantic forest	Apocynaceae	Himatanthus		bracteatus	Himatanthus bracteatus	Tree
216	ES-PE	Atlantic forest	Apocynaceae	Mandevilla		fistulosa	Mandevilla fistulosa	Shrub
216	ES-PE	Atlantic forest	Apocynaceae	Mandevilla		grazielae	Mandevilla grazielae	Shrub
216	ES-PE	Atlantic forest	Apocynaceae	Marsdenia		caatingae	Marsdenia caatingae	Shrub
216	ES-PE	Atlantic forest	Apocynaceae	Marsdenia		macrophylla	Marsdenia macrophylla	Liana
216	ES-PE	Atlantic forest	Apocynaceae	Orthosia		scoparia	Orthosia scoparia	Liana
216	ES-PE	Atlantic forest	Apocynaceae	Oxypetalum		banksii	Oxypetalum banksii	Liana
216	ES-PE	Atlantic forest	Apocynaceae	Oxypetalum		pilosum	Oxypetalum pilosum	Liana
216	ES-PE	Atlantic forest	Apocynaceae	Rauvolfia		capixabae	Rauvolfia capixabae	Tree
216	ES-PE	Atlantic forest	Apocynaceae	Temnadenia		odorifera	Temnadenia odorifera	Liana
216	ES-PE	Atlantic forest	Apocynaceae	Temnadenia		violacea	Temnadenia violacea	Liana
216	ES-PE	Atlantic forest	Araceae	Anthurium		jilekii	Anthurium jilekii	Herb
216	ES-PE	Atlantic forest	Araceae	Anthurium		parasiticum	Anthurium parasiticum	Herb
216	ES-PE	Atlantic forest	Araceae	Anthurium		scandens	Anthurium scandens	Herb
216	ES-PE	Atlantic forest	Araceae	Philodendron		edmundoi	Philodendron edmundoi	Herb
216	ES-PE	Atlantic forest	Araceae	Philodendron		pedatum	Philodendron pedatum	Herb
216	ES-PE	Atlantic forest	Araceae	Thaumatophyllum		stenolobum	Thaumatophyllum stenolobum	Herb
216	ES-PE	Atlantic forest	Arecaceae	Allagoptera		arenaria	Allagoptera arenaria	Palm
216	ES-PE	Atlantic forest	Arecaceae	Syagrus		pseudococos	Syagrus pseudococos	Palm
216	ES-PE	Atlantic forest	Arecaceae	Syagrus		ruschiana	Syagrus ruschiana	Palm
216	ES-PE	Atlantic forest	Aristolochiaceae	Aristolochia		gracilipedunculata	Aristolochia gracilipedunculata	Liana
216	ES-PE	Atlantic forest	Asparagaceae	Herreria		glaziovii	Herreria glaziovii	Liana
216	ES-PE	Atlantic forest	Asparagaceae	Herreria		salsaparilha	Herreria salsaparilha	Liana
216	ES-PE	Atlantic forest	Asteraceae	Ageratum		conyzoides	Ageratum conyzoides	Herb|Subshrub
216	ES-PE	Atlantic forest	Asteraceae	Austroeupatorium		silphiifolium	Austroeupatorium silphiifolium	Shrub
216	ES-PE	Atlantic forest	Asteraceae	Baccharis		serrulata	Baccharis serrulata	Subshrub
216	ES-PE	Atlantic forest	Asteraceae	Chromolaena		maximiliani	Chromolaena maximiliani	Shrub|Subshrub
216	ES-PE	Atlantic forest	Asteraceae	Cololobus		rupestris	Cololobus rupestris	Shrub
216	ES-PE	Atlantic forest	Asteraceae	Cyrtocymura		scorpioides	Cyrtocymura scorpioides	Subshrub
216	ES-PE	Atlantic forest	Asteraceae	Lepidaploa		sororia	Lepidaploa sororia	Shrub
216	ES-PE	Atlantic forest	Asteraceae	Mikania		cordifolia	Mikania cordifolia	Liana
216	ES-PE	Atlantic forest	Asteraceae	Praxelis		clematidea	Praxelis clematidea	Herb
216	ES-PE	Atlantic forest	Begoniaceae	Begonia		aguiabrancensis	Begonia aguiabrancensis	Subshrub
216	ES-PE	Atlantic forest	Begoniaceae	Begonia		ibitiocensis	Begonia ibitiocensis	Subshrub
216	ES-PE	Atlantic forest	Begoniaceae	Begonia		lossiae	Begonia lossiae	Subshrub
216	ES-PE	Atlantic forest	Begoniaceae	Begonia		reniformis	Begonia reniformis	Subshrub
216	ES-PE	Atlantic forest	Bignoniaceae	Adenocalymma		subsessilifolium	Adenocalymma subsessilifolium	Shrub
216	ES-PE	Atlantic forest	Bignoniaceae	Fridericia		subincana	Fridericia subincana	Liana
216	ES-PE	Atlantic forest	Bignoniaceae	Handroanthus		selachidentatus	Handroanthus selachidentatus	Tree
216	ES-PE	Atlantic forest	Bignoniaceae	Jacaranda		puberula	Jacaranda puberula	Tree
216	ES-PE	Atlantic forest	Bignoniaceae	Lundia		corymbifera	Lundia corymbifera	Liana
216	ES-PE	Atlantic forest	Bignoniaceae	Pyrostegia		venusta	Pyrostegia venusta	Liana
216	ES-PE	Atlantic forest	Bignoniaceae	Tanaecium		selloi	Tanaecium selloi	Liana
216	ES-PE	Atlantic forest	Boraginaceae	Cordia		rufescens	Cordia rufescens	Shrub|Tree
216	ES-PE	Atlantic forest	Boraginaceae	Varronia		curassavica	Varronia curassavica	Shrub
216	ES-PE	Atlantic forest	Bromeliaceae	Aechmea		alba	Aechmea alba	Herb
216	ES-PE	Atlantic forest	Bromeliaceae	Aechmea		nudicaulis	Aechmea nudicaulis	Herb
216	ES-PE	Atlantic forest	Bromeliaceae	Aechmea		ramosa	Aechmea ramosa	Herb
216	ES-PE	Atlantic forest	Bromeliaceae	Alcantarea		trepida	Alcantarea trepida	Herb
216	ES-PE	Atlantic forest	Bromeliaceae	Billbergia		amoena	Billbergia amoena	Herb
216	ES-PE	Atlantic forest	Bromeliaceae	Bromelia		antiacantha	Bromelia antiacantha	Herb
216	ES-PE	Atlantic forest	Bromeliaceae	Cryptanthus		venecianus	Cryptanthus venecianus	Herb
216	ES-PE	Atlantic forest	Bromeliaceae	Dyckia		bracteata	Dyckia bracteata	Herb
216	ES-PE	Atlantic forest	Bromeliaceae	Encholirium	cf.	gracile	Encholirium gracile	Herb
216	ES-PE	Atlantic forest	Bromeliaceae	Encholirium		horridum	Encholirium horridum	Herb
216	ES-PE	Atlantic forest	Bromeliaceae	Hohenbergia		augusta	Hohenbergia augusta	Herb
216	ES-PE	Atlantic forest	Bromeliaceae	Karawata		saxicola	Karawata saxicola	Herb
216	ES-PE	Atlantic forest	Bromeliaceae	Orthophytum		foliosum	Orthophytum foliosum	Herb
216	ES-PE	Atlantic forest	Bromeliaceae	Pitcairnia		capixaba	Pitcairnia capixaba	Herb
216	ES-PE	Atlantic forest	Bromeliaceae	Pitcairnia		carinata	Pitcairnia carinata	Herb
216	ES-PE	Atlantic forest	Bromeliaceae	Pitcairnia		flammea	Pitcairnia flammea	Herb
216	ES-PE	Atlantic forest	Bromeliaceae	Pseudananas		sagenarius	Pseudananas sagenarius	Herb
216	ES-PE	Atlantic forest	Bromeliaceae	Tillandsia		gardneri	Tillandsia gardneri	Herb
216	ES-PE	Atlantic forest	Bromeliaceae	Tillandsia		recurvata	Tillandsia recurvata	Herb
216	ES-PE	Atlantic forest	Bromeliaceae	Tillandsia		stricta	Tillandsia stricta	Herb
216	ES-PE	Atlantic forest	Bromeliaceae	Tillandsia		tenuifolia	Tillandsia tenuifolia	Herb
216	ES-PE	Atlantic forest	Bromeliaceae	Tillandsia		usneoides	Tillandsia usneoides	Herb
216	ES-PE	Atlantic forest	Bromeliaceae	Vriesea		neoglutinosa	Vriesea neoglutinosa	Herb
216	ES-PE	Atlantic forest	Bromeliaceae	Vriesea		procera	Vriesea procera	Herb
216	ES-PE	Atlantic forest	Cactaceae	Brasiliopuntia		brasiliensis	Brasiliopuntia brasiliensis	Tree|Suculenta
216	ES-PE	Atlantic forest	Cactaceae	Cereus		fernambucensis	Cereus fernambucensis	Shrub|Subshrub
216	ES-PE	Atlantic forest	Cactaceae	Cereus		hildmannianus	Cereus hildmannianus	Tree
216	ES-PE	Atlantic forest	Cactaceae	Coleocephalocereus		fluminensis	Coleocephalocereus fluminensis	Shrub
216	ES-PE	Atlantic forest	Cactaceae	Lepismium		cruciforme	Lepismium cruciforme	Herb
216	ES-PE	Atlantic forest	Cactaceae	Pereskia		aculeata	Pereskia aculeata	Liana
216	ES-PE	Atlantic forest	Cactaceae	Rhipsalis		floccosa	Rhipsalis floccosa	Herb
216	ES-PE	Atlantic forest	Cactaceae	Rhipsalis		neves-armondii	Rhipsalis neves-armondii	Herb
216	ES-PE	Atlantic forest	Cactaceae	Rhipsalis		teres	Rhipsalis teres	Herb
216	ES-PE	Atlantic forest	Cactaceae	Selenicereus		setaceus	Selenicereus setaceus	Liana
216	ES-PE	Atlantic forest	Calophyllaceae	Kielmeyera		coriacea	Kielmeyera coriacea	Shrub|Tree|Subshrub
216	ES-PE	Atlantic forest	Calophyllaceae	Kielmeyera		rupestris	Kielmeyera rupestris	Tree
216	ES-PE	Atlantic forest	Cannabaceae	Celtis		iguanaea	Celtis iguanaea	Shrub|Tree
216	ES-PE	Atlantic forest	Cannaceae	Canna		indica	Canna indica	Herb
216	ES-PE	Atlantic forest	Cannaceae	Canna		paniculata	Canna paniculata	Herb
216	ES-PE	Atlantic forest	Celastraceae	Hippocratea		volubilis	Hippocratea volubilis	Liana
216	ES-PE	Atlantic forest	Celastraceae	Monteverdia		ilicifolia	Monteverdia ilicifolia	Shrub
216	ES-PE	Atlantic forest	Cleomaceae	Tarenaya		hassleriana	Tarenaya hassleriana	Shrub|Herb|Subshrub
216	ES-PE	Atlantic forest	Cleomaceae	Tarenaya		microcarpa	Tarenaya microcarpa	Herb|Subshrub
216	ES-PE	Atlantic forest	Cleomaceae	Tarenaya		rosea	Tarenaya rosea	Herb|Subshrub
216	ES-PE	Atlantic forest	Clusiaceae	Clusia		spiritu-sanctensis	Clusia spiritu-sanctensis	Shrub|Tree
216	ES-PE	Atlantic forest	Commelinaceae	Aneilema		brasiliense	Aneilema brasiliense	Herb
216	ES-PE	Atlantic forest	Commelinaceae	Commelina		erecta	Commelina erecta	Herb
216	ES-PE	Atlantic forest	Commelinaceae	Commelina		obliqua	Commelina obliqua	Herb
216	ES-PE	Atlantic forest	Commelinaceae	Dichorisandra		hexandra	Dichorisandra hexandra	Herb|Liana
216	ES-PE	Atlantic forest	Commelinaceae	Dichorisandra		procera	Dichorisandra procera	Herb
216	ES-PE	Atlantic forest	Commelinaceae	Dichorisandra		thyrsiflora	Dichorisandra thyrsiflora	Herb
216	ES-PE	Atlantic forest	Commelinaceae	Gibasis		geniculata	Gibasis geniculata	Herb
216	ES-PE	Atlantic forest	Convolvulaceae	Distimake		macrocalyx	Distimake macrocalyx	Liana
216	ES-PE	Atlantic forest	Convolvulaceae	Evolvulus		elegans	Evolvulus elegans	Herb
216	ES-PE	Atlantic forest	Convolvulaceae	Evolvulus		ericifolius	Evolvulus ericifolius	Herb
216	ES-PE	Atlantic forest	Convolvulaceae	Evolvulus		lithospermoides	Evolvulus lithospermoides
216	ES-PE	Atlantic forest	Convolvulaceae	Ipomoea		bahiensis	Ipomoea bahiensis	Liana
216	ES-PE	Atlantic forest	Convolvulaceae	Ipomoea		nil	Ipomoea nil	Liana
216	ES-PE	Atlantic forest	Convolvulaceae	Ipomoea		saopaulista	Ipomoea saopaulista	Liana
216	ES-PE	Atlantic forest	Convolvulaceae	Ipomoea		squamosa	Ipomoea squamosa	Liana
216	ES-PE	Atlantic forest	Convolvulaceae	Jacquemontia		blanchetii	Jacquemontia blanchetii	Liana
216	ES-PE	Atlantic forest	Convolvulaceae	Jacquemontia		martii	Jacquemontia martii	Liana
216	ES-PE	Atlantic forest	Costaceae	Costus		spiralis	Costus spiralis	Herb
216	ES-PE	Atlantic forest	Cucurbitaceae	Fevillea		bahiensis	Fevillea bahiensis	Liana
216	ES-PE	Atlantic forest	Cucurbitaceae	Gurania		eriantha	Gurania eriantha	Liana
216	ES-PE	Atlantic forest	Cyperaceae	Bulbostylis		scabra	Bulbostylis scabra	Herb
216	ES-PE	Atlantic forest	Cyperaceae	Bulbostylis		truncata	Bulbostylis truncata	Herb
216	ES-PE	Atlantic forest	Cyperaceae	Cyperus		hermaphroditus	Cyperus hermaphroditus	Herb
216	ES-PE	Atlantic forest	Cyperaceae	Cyperus		pohlii	Cyperus pohlii	Herb
216	ES-PE	Atlantic forest	Cyperaceae	Rhynchospora		riparia	Rhynchospora riparia	Herb
216	ES-PE	Atlantic forest	Cyperaceae	Scleria		hirtella	Scleria hirtella	Herb
216	ES-PE	Atlantic forest	Cyperaceae	Scleria		latifolia	Scleria latifolia	Herb
216	ES-PE	Atlantic forest	Cyperaceae	Trilepis		lhotzkiana	Trilepis lhotzkiana	Herb
216	ES-PE	Atlantic forest	Dioscoreaceae	Dioscorea		leptostachya	Dioscorea leptostachya	Liana
216	ES-PE	Atlantic forest	Dioscoreaceae	Dioscorea		monadelpha	Dioscorea monadelpha	Liana
216	ES-PE	Atlantic forest	Dioscoreaceae	Dioscorea		ovata	Dioscorea ovata	Liana
216	ES-PE	Atlantic forest	Ebenaceae	Diospyros		lasiocalyx	Diospyros lasiocalyx	Shrub|Tree|Subshrub
216	ES-PE	Atlantic forest	Euphorbiaceae	Acalypha	cf.	brasiliensis	Acalypha brasiliensis	Shrub|Subshrub
216	ES-PE	Atlantic forest	Euphorbiaceae	Astraea		lobata	Astraea lobata	Herb|Subshrub
216	ES-PE	Atlantic forest	Euphorbiaceae	Cnidoscolus		urens	Cnidoscolus urens	Herb|Subshrub
216	ES-PE	Atlantic forest	Euphorbiaceae	Cnidoscolus		urentissimus	Cnidoscolus urentissimus	Shrub
216	ES-PE	Atlantic forest	Euphorbiaceae	Croton		lundianus	Croton lundianus	Herb|Subshrub
216	ES-PE	Atlantic forest	Euphorbiaceae	Croton		triqueter	Croton triqueter	Shrub|Subshrub
216	ES-PE	Atlantic forest	Euphorbiaceae	Dalechampia		brasiliensis	Dalechampia brasiliensis	Liana
216	ES-PE	Atlantic forest	Euphorbiaceae	Dalechampia		ficifolia	Dalechampia ficifolia	Liana
216	ES-PE	Atlantic forest	Euphorbiaceae	Euphorbia	cf.	heterophylla	Euphorbia heterophylla	Herb
216	ES-PE	Atlantic forest	Euphorbiaceae	Manihot		leptopoda	Manihot leptopoda	Shrub
216	ES-PE	Atlantic forest	Euphorbiaceae	Sapium		glandulosum	Sapium glandulosum	Shrub|Tree
216	ES-PE	Atlantic forest	Euphorbiaceae	Stillingia		argutedentata	Stillingia argutedentata	Shrub
216	ES-PE	Atlantic forest	Euphorbiaceae	Stillingia		dichotoma	Stillingia dichotoma	Shrub|Subshrub
216	ES-PE	Atlantic forest	Euphorbiaceae	Tragia		volubilis	Tragia volubilis	Liana|Subshrub
216	ES-PE	Atlantic forest	Gesneriaceae	Paliavana		prasinata	Paliavana prasinata	Shrub
216	ES-PE	Atlantic forest	Gesneriaceae	Sinningia		aghensis	Sinningia aghensis	Herb
216	ES-PE	Atlantic forest	Gesneriaceae	Sinningia		brasiliensis	Sinningia brasiliensis	Herb
216	ES-PE	Atlantic forest	Heliconiaceae	Heliconia		psittacorum	Heliconia psittacorum	Herb
216	ES-PE	Atlantic forest	Iridaceae	Trimezia		martinicensis	Trimezia martinicensis	Herb
216	ES-PE	Atlantic forest	Lamiaceae	Marsypianthes		chamaedrys	Marsypianthes chamaedrys	Herb|Subshrub
216	ES-PE	Atlantic forest	Lamiaceae	Vitex		polygama	Vitex polygama	Shrub|Tree
216	ES-PE	Atlantic forest	Leguminosae	Anadenanthera		peregrina	Anadenanthera peregrina
216	ES-PE	Atlantic forest	Leguminosae	Andira		fraxinifolia	Andira fraxinifolia	Tree
216	ES-PE	Atlantic forest	Leguminosae	Centrosema		coriaceum	Centrosema coriaceum	Liana|Subshrub
216	ES-PE	Atlantic forest	Leguminosae	Chamaecrista		rotundifolia	Chamaecrista rotundifolia	Subshrub
216	ES-PE	Atlantic forest	Leguminosae	Condylostylis		candida	Condylostylis candida	Liana
216	ES-PE	Atlantic forest	Leguminosae	Desmodium		leiocarpum	Desmodium leiocarpum	Shrub
216	ES-PE	Atlantic forest	Leguminosae	Inga	cf.	subnuda	Inga subnuda	Tree
216	ES-PE	Atlantic forest	Leguminosae	Machaerium		lanceolatum	Machaerium lanceolatum	Liana
216	ES-PE	Atlantic forest	Leguminosae	Machaerium		uncinatum	Machaerium uncinatum	Shrub|Liana
216	ES-PE	Atlantic forest	Leguminosae	Macropsychanthus		violaceus	Macropsychanthus violaceus	Liana
216	ES-PE	Atlantic forest	Leguminosae	Piptadenia		adiantoides	Piptadenia adiantoides	Liana
216	ES-PE	Atlantic forest	Leguminosae	Pseudopiptadenia		contorta	Pseudopiptadenia contorta	Tree
216	ES-PE	Atlantic forest	Leguminosae	Senegalia		polyphylla	Senegalia polyphylla	Shrub|Tree
216	ES-PE	Atlantic forest	Leguminosae	Senna		neglecta	Senna neglecta	Shrub
216	ES-PE	Atlantic forest	Leguminosae	Senna		oblongifolia	Senna oblongifolia	Shrub
216	ES-PE	Atlantic forest	Leguminosae	Stylosanthes		viscosa	Stylosanthes viscosa	Subshrub
216	ES-PE	Atlantic forest	Leguminosae	Zornia		glabra	Zornia glabra	Subshrub
216	ES-PE	Atlantic forest	Lentibulariaceae	Utricularia		subulata	Utricularia subulata	Herb
216	ES-PE	Atlantic forest	Loasaceae	Aosa		parviflora	Aosa parviflora	Herb
216	ES-PE	Atlantic forest	Loganiaceae	Strychnos		brasiliensis	Strychnos brasiliensis	Shrub|Tree|Liana
216	ES-PE	Atlantic forest	Lythraceae	Cuphea		carthagenensis	Cuphea carthagenensis	Herb|Subshrub
216	ES-PE	Atlantic forest	Malpighiaceae	Amorimia		maritima	Amorimia maritima	Liana
216	ES-PE	Atlantic forest	Malpighiaceae	Bunchosia		maritima	Bunchosia maritima	Shrub|Tree
216	ES-PE	Atlantic forest	Malpighiaceae	Byrsonima		ligustrifolia	Byrsonima ligustrifolia	Tree
216	ES-PE	Atlantic forest	Malpighiaceae	Niedenzuella		acutifolia	Niedenzuella acutifolia	Liana
216	ES-PE	Atlantic forest	Malpighiaceae	Stigmaphyllon		crenatum	Stigmaphyllon crenatum	Shrub|Liana|Subshrub
216	ES-PE	Atlantic forest	Malvaceae	Ceiba		erianthos	Ceiba erianthos	Shrub|Tree
216	ES-PE	Atlantic forest	Malvaceae	Sida		cerradoensis	Sida cerradoensis	Shrub|Herb|Subshrub
216	ES-PE	Atlantic forest	Malvaceae	Sida		linifolia	Sida linifolia	Shrub|Herb|Subshrub
216	ES-PE	Atlantic forest	Marantaceae	Goeppertia		brasiliensis	Goeppertia brasiliensis	Herb
216	ES-PE	Atlantic forest	Marantaceae	Maranta		divaricata	Maranta divaricata	Herb
216	ES-PE	Atlantic forest	Melastomataceae	Clidemia		hirta	Clidemia hirta	Shrub
216	ES-PE	Atlantic forest	Melastomataceae	Clidemia		urceolata	Clidemia urceolata	Shrub
216	ES-PE	Atlantic forest	Melastomataceae	Merianthera		parvifolia	Merianthera parvifolia	Shrub
216	ES-PE	Atlantic forest	Melastomataceae	Pleroma		fissinervium	Pleroma fissinervium	Tree
216	ES-PE	Atlantic forest	Melastomataceae	Pleroma		heteromallum	Pleroma heteromallum	Shrub
216	ES-PE	Atlantic forest	Melastomataceae	Pleroma		radula	Pleroma radula
216	ES-PE	Atlantic forest	Melastomataceae	Pterolepis		glomerata	Pterolepis glomerata	Herb
216	ES-PE	Atlantic forest	Meliaceae	Trichilia		hirta	Trichilia hirta	Shrub|Tree
216	ES-PE	Atlantic forest	Menispermaceae	Cissampelos		pareira	Cissampelos pareira	Liana
216	ES-PE	Atlantic forest	Moraceae	Ficus		clusiifolia	Ficus clusiifolia	Tree
216	ES-PE	Atlantic forest	Moraceae	Ficus		laureola	Ficus laureola	Tree
216	ES-PE	Atlantic forest	Myrtaceae	Campomanesia		eugenioides	Campomanesia eugenioides	Shrub|Tree
216	ES-PE	Atlantic forest	Myrtaceae	Campomanesia		guaviroba	Campomanesia guaviroba	Tree
216	ES-PE	Atlantic forest	Myrtaceae	Myrciaria		tenella	Myrciaria tenella	Tree
216	ES-PE	Atlantic forest	Myrtaceae	Psidium		brownianum	Psidium brownianum	Shrub|Tree
216	ES-PE	Atlantic forest	Myrtaceae	Psidium		myrtoides	Psidium myrtoides	Tree
216	ES-PE	Atlantic forest	Nyctaginaceae	Guapira		opposita	Guapira opposita	Shrub|Tree
216	ES-PE	Atlantic forest	Ochnaceae	Ouratea		cuspidata	Ouratea cuspidata	Tree
216	ES-PE	Atlantic forest	Orchidaceae	Acianthera		auriculata	Acianthera auriculata	Herb
216	ES-PE	Atlantic forest	Orchidaceae	Acianthera		hygrophila	Acianthera hygrophila	Herb
216	ES-PE	Atlantic forest	Orchidaceae	Acianthera		limae	Acianthera limae	Herb
216	ES-PE	Atlantic forest	Orchidaceae	Acianthera		prolifera	Acianthera prolifera	Herb
216	ES-PE	Atlantic forest	Orchidaceae	Acianthera		saundersiana	Acianthera saundersiana	Herb
216	ES-PE	Atlantic forest	Orchidaceae	Campylocentrum		sellowii	Campylocentrum sellowii	Herb
216	ES-PE	Atlantic forest	Orchidaceae	Cattleya		hoehnei	Cattleya hoehnei	Herb
216	ES-PE	Atlantic forest	Orchidaceae	Cyrtopodium		flavum	Cyrtopodium flavum	Herb
216	ES-PE	Atlantic forest	Orchidaceae	Epidendrum		pseudodifforme	Epidendrum pseudodifforme	Herb
216	ES-PE	Atlantic forest	Orchidaceae	Jacquiniella		globosa	Jacquiniella globosa	Herb
216	ES-PE	Atlantic forest	Orchidaceae	Oncidium		baueri	Oncidium baueri	Herb
216	ES-PE	Atlantic forest	Orchidaceae	Polystachya		concreta	Polystachya concreta	Herb
216	ES-PE	Atlantic forest	Orchidaceae	Prescottia		plantaginifolia	Prescottia plantaginifolia	Herb
216	ES-PE	Atlantic forest	Orchidaceae	Prosthechea		fragrans	Prosthechea fragrans
216	ES-PE	Atlantic forest	Orchidaceae	Pseudolaelia		citrina	Pseudolaelia citrina	Herb
216	ES-PE	Atlantic forest	Orchidaceae	Rodriguezia		obtusifolia	Rodriguezia obtusifolia	Herb
216	ES-PE	Atlantic forest	Orchidaceae	Sobralia		sessilis	Sobralia sessilis	Herb
216	ES-PE	Atlantic forest	Orchidaceae	Zygopetalum		maculatum	Zygopetalum maculatum	Herb
216	ES-PE	Atlantic forest	Passifloraceae	Passiflora		alata	Passiflora alata	Liana
216	ES-PE	Atlantic forest	Passifloraceae	Passiflora		misera	Passiflora misera	Liana
216	ES-PE	Atlantic forest	Phyllanthaceae	Phyllanthus	cf.	caparaoensis	Phyllanthus caparaoensis	Herb|Subshrub
216	ES-PE	Atlantic forest	Phyllanthaceae	Phyllanthus	cf.	orbiculatus	Phyllanthus orbiculatus	Herb
216	ES-PE	Atlantic forest	Phyllanthaceae	Phyllanthus		subemarginatus	Phyllanthus subemarginatus	Subshrub
216	ES-PE	Atlantic forest	Phytolaccaceae	Phytolacca		thyrsiflora	Phytolacca thyrsiflora	Herb|Subshrub
216	ES-PE	Atlantic forest	Phytolaccaceae	Seguieria		langsdorffii	Seguieria langsdorffii	Tree
216	ES-PE	Atlantic forest	Piperaceae	Peperomia		ciliato-caespitosa	Peperomia ciliato-caespitosa	Herb
216	ES-PE	Atlantic forest	Piperaceae	Peperomia		corcovadensis	Peperomia corcovadensis	Herb
216	ES-PE	Atlantic forest	Piperaceae	Peperomia		delicatula	Peperomia delicatula	Herb
216	ES-PE	Atlantic forest	Piperaceae	Peperomia	cf.	magnoliifolia	Peperomia magnoliifolia	Herb
216	ES-PE	Atlantic forest	Piperaceae	Peperomia		pereskiaefolia	Peperomia pereskiaefolia	Herb
216	ES-PE	Atlantic forest	Piperaceae	Peperomia		rotundifolia	Peperomia rotundifolia	Herb
216	ES-PE	Atlantic forest	Piperaceae	Peperomia		trinervis	Peperomia trinervis	Herb
216	ES-PE	Atlantic forest	Plantaginaceae	Matourea		crenata	Matourea crenata	Shrub|Herb|Subshrub
216	ES-PE	Atlantic forest	Poaceae	Ichnanthus		bambusiflorus	Ichnanthus bambusiflorus	Herb
216	ES-PE	Atlantic forest	Poaceae	Ichnanthus		lancifolius	Ichnanthus lancifolius	Herb
216	ES-PE	Atlantic forest	Poaceae	Oplismenus		hirtellus	Oplismenus hirtellus	Herb
216	ES-PE	Atlantic forest	Poaceae	Pharus		lappulaceus	Pharus lappulaceus	Herb
216	ES-PE	Atlantic forest	Polygalaceae	Acanthocladus		pulcherrimus	Acanthocladus pulcherrimus	Shrub|Tree
216	ES-PE	Atlantic forest	Polygalaceae	Bredemeyera		hebeclada	Bredemeyera hebeclada	Shrub|Liana
216	ES-PE	Atlantic forest	Polygonaceae	Coccoloba		alnifolia	Coccoloba alnifolia	Shrub|Tree
216	ES-PE	Atlantic forest	Polygonaceae	Ruprechtia		laxiflora	Ruprechtia laxiflora	Tree
216	ES-PE	Atlantic forest	Portulacaceae	Portulaca		hirsutissima	Portulaca hirsutissima	Herb
216	ES-PE	Atlantic forest	Portulacaceae	Portulaca		pilosa	Portulaca pilosa	Herb
216	ES-PE	Atlantic forest	Primulaceae	Myrsine		coriacea	Myrsine coriacea	Shrub|Tree
216	ES-PE	Atlantic forest	Primulaceae	Myrsine		guianensis	Myrsine guianensis	Shrub|Tree
216	ES-PE	Atlantic forest	Primulaceae	Myrsine		umbellata	Myrsine umbellata	Tree
216	ES-PE	Atlantic forest	Rhamnaceae	Reissekia		smilacina	Reissekia smilacina	Liana
216	ES-PE	Atlantic forest	Rubiaceae	Borreria		cupularis	Borreria cupularis	Herb
216	ES-PE	Atlantic forest	Rubiaceae	Borreria		verticillata	Borreria verticillata	Subshrub
216	ES-PE	Atlantic forest	Rubiaceae	Borreria		virgata	Borreria virgata	Subshrub
216	ES-PE	Atlantic forest	Rubiaceae	Eumachia		chaenotricha	Eumachia chaenotricha	Shrub|Subshrub
216	ES-PE	Atlantic forest	Rubiaceae	Palicourea		guianensis	Palicourea guianensis	Shrub|Tree
216	ES-PE	Atlantic forest	Rubiaceae	Palicourea		justiciifolia	Palicourea justiciifolia	Shrub|Subshrub
216	ES-PE	Atlantic forest	Rubiaceae	Randia		armata	Randia armata	Tree
216	ES-PE	Atlantic forest	Rubiaceae	Tocoyena		sellowiana	Tocoyena sellowiana	Shrub|Tree
216	ES-PE	Atlantic forest	Rutaceae	Dictyoloma		vandellianum	Dictyoloma vandellianum	Tree
216	ES-PE	Atlantic forest	Sapindaceae	Cupania		racemosa	Cupania racemosa	Tree
216	ES-PE	Atlantic forest	Sapindaceae	Serjania		communis	Serjania communis	Liana
216	ES-PE	Atlantic forest	Sapindaceae	Urvillea		rufescens	Urvillea rufescens	Liana
216	ES-PE	Atlantic forest	Sapotaceae	Chrysophyllum		splendens	Chrysophyllum splendens	Shrub|Tree
216	ES-PE	Atlantic forest	Solanaceae	Brunfelsia		uniflora	Brunfelsia uniflora	Shrub
216	ES-PE	Atlantic forest	Solanaceae	Solanum		americanum	Solanum americanum	Herb
216	ES-PE	Atlantic forest	Solanaceae	Solanum		hexandrum	Solanum hexandrum	Shrub
216	ES-PE	Atlantic forest	Solanaceae	Solanum		robustum	Solanum robustum	Shrub
216	ES-PE	Atlantic forest	Solanaceae	Solanum		sycocarpum	Solanum sycocarpum	Shrub
216	ES-PE	Atlantic forest	Talinaceae	Talinum		fruticosum	Talinum fruticosum	Herb
216	ES-PE	Atlantic forest	Talinaceae	Talinum		paniculatum	Talinum paniculatum	Herb
216	ES-PE	Atlantic forest	Trigoniaceae	Trigonia		paniculata	Trigonia paniculata	Shrub|Liana
216	ES-PE	Atlantic forest	Turneraceae	Oxossia		rubrobracteata	Oxossia rubrobracteata	Shrub|Subshrub
216	ES-PE	Atlantic forest	Ulmaceae	Ampelocera		glabra	Ampelocera glabra	Tree
216	ES-PE	Atlantic forest	Velloziaceae	Vellozia		candida	Vellozia candida	Herb
216	ES-PE	Atlantic forest	Velloziaceae	Vellozia		variegata	Vellozia variegata	Subshrub
216	ES-PE	Atlantic forest	Verbenaceae	Lantana		fucata	Lantana fucata	Shrub
216	ES-PE	Atlantic forest	Violaceae	Anchietea		pyrifolia	Anchietea pyrifolia	Liana
216	ES-PE	Atlantic forest	Vitaceae	Cissus		verticillata	Cissus verticillata	Liana
216	ES-PE	Atlantic forest	Ximeniaceae	Ximenia		americana	Ximenia americana	Shrub|Tree
216	MG-VM	Atlantic forest	Araceae	Anthurium		mucuri	Anthurium mucuri	Herb
216	MG-VM	Atlantic forest	Araceae	Philodendron		edmundoi	Philodendron edmundoi	Herb
216	MG-VM	Atlantic forest	Bromeliaceae	Alcantarea		simplicisticha	Alcantarea simplicisticha
216	MG-VM	Atlantic forest	Bromeliaceae	Encholirium		gracile	Encholirium gracile	Herb
216	MG-VM	Atlantic forest	Bromeliaceae	Orthophytum		foliosum	Orthophytum foliosum	Herb
217	MG-VM	Atlantic forest	Apocynaceae	Ditassa	cf.	longicaulis	Ditassa longicaulis	Liana
217	MG-VM	Atlantic forest	Apocynaceae	Mandevilla		grazielae	Mandevilla grazielae	Shrub
217	MG-VM	Atlantic forest	Apocynaceae	Mandevilla		tenuifolia	Mandevilla tenuifolia	Liana|Subshrub
217	MG-VM	Atlantic forest	Apocynaceae	Marsdenia		otoniensis	Marsdenia otoniensis	Liana
217	MG-VM	Atlantic forest	Asteraceae	Baccharis		salicifolia	Baccharis salicifolia	Shrub
217	MG-VM	Atlantic forest	Asteraceae	Cololobus		rupestris	Cololobus rupestris	Shrub
217	MG-VM	Atlantic forest	Asteraceae	Lepidaploa		cotoneaster	Lepidaploa cotoneaster	Shrub
217	MG-VM	Atlantic forest	Asteraceae	Mikania		microcephala	Mikania microcephala	Liana
217	MG-VM	Atlantic forest	Asteraceae	Wunderlichia		azulensis	Wunderlichia azulensis	Shrub|Tree
217	MG-VM	Atlantic forest	Begoniaceae	Begonia		aguiabrancensis	Begonia aguiabrancensis	Subshrub
217	MG-VM	Atlantic forest	Bignoniaceae	Tabebuia		reticulata	Tabebuia reticulata	Tree
217	MG-VM	Atlantic forest	Bromeliaceae	Pitcairnia		azouryi	Pitcairnia azouryi	Herb
217	MG-VM	Atlantic forest	Bromeliaceae	Portea		petropolitana	Portea petropolitana	Herb
217	MG-VM	Atlantic forest	Bromeliaceae	Tillandsia		gardneri	Tillandsia gardneri	Herb
217	MG-VM	Atlantic forest	Bromeliaceae	Tillandsia		recurvata	Tillandsia recurvata	Herb
217	MG-VM	Atlantic forest	Bromeliaceae	Tillandsia		stricta	Tillandsia stricta	Herb
217	MG-VM	Atlantic forest	Bromeliaceae	Vriesea		neoglutinosa	Vriesea neoglutinosa	Herb
217	MG-VM	Atlantic forest	Bromeliaceae	Vriesea		vellozicola	Vriesea vellozicola	Herb
217	MG-VM	Atlantic forest	Burmanniaceae	Burmannia		capitata	Burmannia capitata	Herb
217	MG-VM	Atlantic forest	Cactaceae	Coleocephalocereus		buxbaumianus	Coleocephalocereus buxbaumianus	Shrub
217	MG-VM	Atlantic forest	Cactaceae	Coleocephalocereus		fluminensis	Coleocephalocereus fluminensis	Shrub
217	MG-VM	Atlantic forest	Cactaceae	Pilosocereus		brasiliensis	Pilosocereus brasiliensis	Shrub|Liana
217	MG-VM	Atlantic forest	Cyperaceae	Bulbostylis		lagoensis	Bulbostylis lagoensis	Herb
217	MG-VM	Atlantic forest	Cyperaceae	Cyperus		coriifolius	Cyperus coriifolius	Herb
217	MG-VM	Atlantic forest	Cyperaceae	Cyperus		luzulae	Cyperus luzulae	Herb
217	MG-VM	Atlantic forest	Cyperaceae	Fuirena		umbellata	Fuirena umbellata	Herb
217	MG-VM	Atlantic forest	Cyperaceae	Rhynchospora		tenuis	Rhynchospora tenuis	Herb
217	MG-VM	Atlantic forest	Cyperaceae	Trilepis		lhotzkiana	Trilepis lhotzkiana	Herb
217	MG-VM	Atlantic forest	Dioscoreaceae	Dioscorea		polygonoides	Dioscorea polygonoides	Liana
217	MG-VM	Atlantic forest	Erythroxylaceae	Erythroxylum		nummularium	Erythroxylum nummularium	Shrub
217	MG-VM	Atlantic forest	Euphorbiaceae	Croton		nepetifolius	Croton nepetifolius	Shrub
217	MG-VM	Atlantic forest	Euphorbiaceae	Stillingia		argutedentata	Stillingia argutedentata	Shrub
217	MG-VM	Atlantic forest	Gesneriaceae	Paliavana		prasinata	Paliavana prasinata	Shrub
217	MG-VM	Atlantic forest	Gesneriaceae	Sinningia		aghensis	Sinningia aghensis	Herb
217	MG-VM	Atlantic forest	Gesneriaceae	Sinningia		brasiliensis	Sinningia brasiliensis	Herb
217	MG-VM	Atlantic forest	Lentibulariaceae	Utricularia		subulata	Utricularia subulata	Herb
217	MG-VM	Atlantic forest	Loasaceae	Aosa		parviflora	Aosa parviflora	Herb
217	MG-VM	Atlantic forest	Lythraceae	Cuphea		sessilifolia	Cuphea sessilifolia	Subshrub
217	MG-VM	Atlantic forest	Malpighiaceae	Stigmaphyllon		crenatum	Stigmaphyllon crenatum	Shrub|Liana|Subshrub
217	MG-VM	Atlantic forest	Malvaceae	Melochia	cf.	morongii	Melochia morongii	Herb|Subshrub
217	MG-VM	Atlantic forest	Malvaceae	Pseudobombax	cf.	majus	Pseudobombax majus	Tree
217	MG-VM	Atlantic forest	Melastomataceae	Cambessedesia		eichleri	Cambessedesia eichleri	Subshrub
217	MG-VM	Atlantic forest	Orchidaceae	Acianthera		prolifera	Acianthera prolifera	Herb
217	MG-VM	Atlantic forest	Orchidaceae	Cyrtopodium		glutiniferum	Cyrtopodium glutiniferum	Herb
217	MG-VM	Atlantic forest	Orchidaceae	Encyclia		spiritusanctensis	Encyclia spiritusanctensis	Herb
217	MG-VM	Atlantic forest	Orchidaceae	Prescottia		montana	Prescottia montana	Herb
217	MG-VM	Atlantic forest	Orchidaceae	Pseudolaelia		geraensis	Pseudolaelia geraensis	Herb
217	MG-VM	Atlantic forest	Orchidaceae	Pseudolaelia		vellozicola	Pseudolaelia vellozicola	Herb
217	MG-VM	Atlantic forest	Piperaceae	Peperomia		incana	Peperomia incana	Herb
217	MG-VM	Atlantic forest	Plantaginaceae	Matourea		crenata	Matourea crenata	Shrub|Herb|Subshrub
217	MG-VM	Atlantic forest	Poaceae	Andropogon		bicornis	Andropogon bicornis	Herb
217	MG-VM	Atlantic forest	Poaceae	Axonopus		graniticola	Axonopus graniticola	Herb
217	MG-VM	Atlantic forest	Poaceae	Ichnanthus	cf.	dasycoleus	Ichnanthus dasycoleus	Herb
217	MG-VM	Atlantic forest	Poaceae	Paspalum	cf.	paniculatum	Paspalum paniculatum	Herb
217	MG-VM	Atlantic forest	Portulacaceae	Portulaca		hirsutissima	Portulaca hirsutissima	Herb
217	MG-VM	Atlantic forest	Rubiaceae	Bradea		borrerioides	Bradea borrerioides	Shrub|Herb|Subshrub
217	MG-VM	Atlantic forest	Solanaceae	Schwenckia		nova-veneciana	Schwenckia nova-veneciana	Shrub
217	MG-VM	Atlantic forest	Talinaceae	Talinum		paniculatum	Talinum paniculatum	Herb
217	MG-VM	Atlantic forest	Velloziaceae	Barbacenia		purpurea	Barbacenia purpurea	Herb
217	MG-VM	Atlantic forest	Velloziaceae	Barbacenia		tomentosa	Barbacenia tomentosa	Herb
217	MG-VM	Atlantic forest	Velloziaceae	Vellozia		plicata	Vellozia plicata	Subshrub
217	MG-VM	Atlantic forest	Velloziaceae	Vellozia		pulchra	Vellozia pulchra	Subshrub
217	MG-VM	Atlantic forest	Verbenaceae	Stachytarpheta		gesnerioides	Stachytarpheta gesnerioides	Shrub
218	SUR-SR	Amazon	Araceae	Philodendron		acutatum	Philodendron acutatum	Herb|Liana
218	SUR-SR	Amazon	Asteraceae	Unxia		camphorata	Unxia camphorata	Herb|Subshrub
218	SUR-SR	Amazon	Bromeliaceae	Pitcairnia		geyskesii	Pitcairnia geyskesii	Herb
218	SUR-SR	Amazon	Cactaceae	Melocactus		neryi	Melocactus neryi	Herb/Subshrub
218	SUR-SR	Amazon	Clusiaceae	Clusia		panapanari	Clusia panapanari	Shrub|Tree
218	SUR-SR	Amazon	Convolvulaceae	Evolvulus		filipes	Evolvulus filipes	Herb
218	SUR-SR	Amazon	Cyperaceae	Bulbostylis		capillaris	Bulbostylis capillaris	Herb
218	SUR-SR	Amazon	Cyperaceae	Rhynchospora		barbata	Rhynchospora barbata	Herb
218	SUR-SR	Amazon	Eriocaulaceae	Paepalanthus		fasciculatus	Paepalanthus fasciculatus	Herb
218	SUR-SR	Amazon	Eriocaulaceae	Paepalanthus		subtilis	Paepalanthus subtilis	Herb
218	SUR-SR	Amazon	Euphorbiaceae	Cnidoscolus		urens	Cnidoscolus urens	Herb|Subshrub
218	SUR-SR	Amazon	Gentianaceae	Neurotheca		loeselioides	Neurotheca loeselioides	Herb
218	SUR-SR	Amazon	Gentianaceae	Tetrapollinia		caerulescens	Tetrapollinia caerulescens	Herb
218	SUR-SR	Amazon	Hydroleaceae	Hydrolea		spinosa	Hydrolea spinosa	Shrub|Herb|Subshrub
218	SUR-SR	Amazon	Leguminosae	Ancistrotropis		longipedunculatus	Ancistrotropis longipedunculatus
218	SUR-SR	Amazon	Leguminosae	Ancistrotropis		peduncularis	Ancistrotropis peduncularis	Herb|Liana
218	SUR-SR	Amazon	Leguminosae	Calliandra		surinamensis	Calliandra surinamensis	Shrub
218	SUR-SR	Amazon	Leguminosae	Chamaecrista		cultrifolia	Chamaecrista cultrifolia	Subshrub
218	SUR-SR	Amazon	Leguminosae	Ctenodon		paniculatus	Ctenodon paniculatus	Shrub|Herb|Subshrub
218	SUR-SR	Amazon	Leguminosae	Stylosanthes		guianensis	Stylosanthes guianensis	Subshrub
218	SUR-SR	Amazon	Leguminosae	Zornia		diphylla	Zornia diphylla
218	SUR-SR	Amazon	Lentibulariaceae	Utricularia		hispida	Utricularia hispida	Herb
218	SUR-SR	Amazon	Melastomataceae	Ernestia		blackii	Ernestia blackii	Subshrub
218	SUR-SR	Amazon	Melastomataceae	Miconia		albicans	Miconia albicans	Shrub|Tree
218	SUR-SR	Amazon	Melastomataceae	Noterophila		bivalvis	Noterophila bivalvis	Herb
218	SUR-SR	Amazon	Myrtaceae	Eugenia		punicifolia	Eugenia punicifolia	Shrub|Subshrub
218	SUR-SR	Amazon	Ochnaceae	Sauvagesia		pulchella	Sauvagesia pulchella	Herb
218	SUR-SR	Amazon	Poaceae	Aristida		capillacea	Aristida capillacea	Herb
218	SUR-SR	Amazon	Poaceae	Axonopus		ramosus	Axonopus ramosus
218	SUR-SR	Amazon	Poaceae	Paspalum		foliiforme	Paspalum foliiforme	Herb
218	SUR-SR	Amazon	Poaceae	Paspalum		parviflorum	Paspalum parviflorum	Herb
218	SUR-SR	Amazon	Poaceae	Trichanthecium		pyrularium	Trichanthecium pyrularium	Herb
218	SUR-SR	Amazon	Portulacaceae	Portulaca		sedifolia	Portulaca sedifolia	Herb
218	SUR-SR	Amazon	Rubiaceae	Richardia		scabra	Richardia scabra	Herb
218	SUR-SR	Amazon	Rubiaceae	Sabicea		romboutsii	Sabicea romboutsii
218	SUR-SR	Amazon	Rubiaceae	Sipanea		pratensis	Sipanea pratensis	Herb|Subshrub
218	SUR-SR	Amazon	Solanaceae	Schwenckia		americana	Schwenckia americana	Herb
218	SUR-SR	Amazon	Turneraceae	Piriqueta		cistoides	Piriqueta cistoides	Herb
219	PB-EB	Caatinga	Acanthaceae	Ruellia		asperula	Ruellia asperula	Shrub|Subshrub
219	PB-EB	Caatinga	Amaranthaceae	Alternanthera		brasiliana	Alternanthera brasiliana	Subshrub
219	PB-EB	Caatinga	Amaranthaceae	Alternanthera		tenella	Alternanthera tenella	Subshrub
219	PB-EB	Caatinga	Amaranthaceae	Froelichia		humboldtiana	Froelichia humboldtiana	Herb
219	PB-EB	Caatinga	Amaryllidaceae	Zephyranthes		cearensis	Zephyranthes cearensis	Herb
219	PB-EB	Caatinga	Anacardiaceae	Astronium		urundeuva	Astronium urundeuva	Tree
219	PB-EB	Caatinga	Apocynaceae	Allamanda		blanchetii	Allamanda blanchetii	Shrub
219	PB-EB	Caatinga	Apocynaceae	Aspidosperma		pyrifolium	Aspidosperma pyrifolium	Tree
219	PB-EB	Caatinga	Apocynaceae	Marsdenia		megalantha	Marsdenia megalantha	Shrub
219	PB-EB	Caatinga	Araceae	Taccarum		ulei	Taccarum ulei	Herb
219	PB-EB	Caatinga	Asteraceae	Chresta		martii	Chresta martii	Subshrub
219	PB-EB	Caatinga	Asteraceae	Eclipta		prostrata	Eclipta prostrata	Herb
219	PB-EB	Caatinga	Asteraceae	Stilpnopappus		pratensis	Stilpnopappus pratensis	Herb|Subshrub
219	PB-EB	Caatinga	Bignoniaceae	Handroanthus		impetiginosus	Handroanthus impetiginosus	Tree
219	PB-EB	Caatinga	Bixaceae	Cochlospermum		regium	Cochlospermum regium	Shrub|Subshrub
219	PB-EB	Caatinga	Boraginaceae	Euploca		humilis	Euploca humilis	Herb|Subshrub
219	PB-EB	Caatinga	Boraginaceae	Myriopus		rubicundus	Myriopus rubicundus	Shrub|Liana|Subshrub
219	PB-EB	Caatinga	Bromeliaceae	Encholirium		spectabile	Encholirium spectabile	Herb
219	PB-EB	Caatinga	Burseraceae	Commiphora		leptophloeos	Commiphora leptophloeos	Shrub|Tree
219	PB-EB	Caatinga	Cactaceae	Melocactus		zehntneri	Melocactus zehntneri	Herb/Subshrub
219	PB-EB	Caatinga	Cactaceae	Xiquexique		gounellei	Xiquexique gounellei	Shrub
219	PB-EB	Caatinga	Chrysobalanaceae	Microdesmia		rigida	Microdesmia rigida	Tree
219	PB-EB	Caatinga	Cleomaceae	Physostemon		guianense	Physostemon guianense	Herb
219	PB-EB	Caatinga	Combretaceae	Combretum		leprosum	Combretum leprosum	Shrub|Tree|Liana
219	PB-EB	Caatinga	Commelinaceae	Callisia		filiformis	Callisia filiformis	Herb
219	PB-EB	Caatinga	Convolvulaceae	Distimake		aegyptius	Distimake aegyptius	Liana
219	PB-EB	Caatinga	Convolvulaceae	Evolvulus		filipes	Evolvulus filipes	Herb
219	PB-EB	Caatinga	Convolvulaceae	Ipomoea		asarifolia	Ipomoea asarifolia	Liana
219	PB-EB	Caatinga	Convolvulaceae	Ipomoea		longeramosa	Ipomoea longeramosa	Liana
219	PB-EB	Caatinga	Convolvulaceae	Jacquemontia		corymbulosa	Jacquemontia corymbulosa	Liana
219	PB-EB	Caatinga	Convolvulaceae	Jacquemontia		gracillima	Jacquemontia gracillima	Herb
219	PB-EB	Caatinga	Cyperaceae	Cyperus		subsquarrosus	Cyperus subsquarrosus	Herb
219	PB-EB	Caatinga	Cyperaceae	Eleocharis		geniculata	Eleocharis geniculata	Herb
219	PB-EB	Caatinga	Euphorbiaceae	Astraea		lobata	Astraea lobata	Herb|Subshrub
219	PB-EB	Caatinga	Euphorbiaceae	Bernardia		sidoides	Bernardia sidoides	Herb
219	PB-EB	Caatinga	Euphorbiaceae	Cnidoscolus		quercifolius	Cnidoscolus quercifolius	Shrub|Tree
219	PB-EB	Caatinga	Euphorbiaceae	Cnidoscolus		urens	Cnidoscolus urens	Herb|Subshrub
219	PB-EB	Caatinga	Euphorbiaceae	Croton		blanchetianus	Croton blanchetianus	Shrub|Tree
219	PB-EB	Caatinga	Euphorbiaceae	Croton		hirtus	Croton hirtus	Herb
219	PB-EB	Caatinga	Euphorbiaceae	Euphorbia		hyssopifolia	Euphorbia hyssopifolia	Herb
219	PB-EB	Caatinga	Euphorbiaceae	Jatropha		mollissima	Jatropha mollissima	Shrub|Tree
219	PB-EB	Caatinga	Euphorbiaceae	Manihot		dichotoma	Manihot dichotoma	Tree
219	PB-EB	Caatinga	Euphorbiaceae	Microstachys		corniculata	Microstachys corniculata	Subshrub
219	PB-EB	Caatinga	Euphorbiaceae	Tragia		volubilis	Tragia volubilis	Liana|Subshrub
219	PB-EB	Caatinga	Hydroleaceae	Hydrolea		spinosa	Hydrolea spinosa	Shrub|Herb|Subshrub
219	PB-EB	Caatinga	Lamiaceae	Marsypianthes		chamaedrys	Marsypianthes chamaedrys	Herb|Subshrub
219	PB-EB	Caatinga	Leguminosae	Anadenanthera		colubrina	Anadenanthera colubrina
219	PB-EB	Caatinga	Leguminosae	Bauhinia		cheilantha	Bauhinia cheilantha	Shrub|Tree
219	PB-EB	Caatinga	Leguminosae	Bauhinia		subclavata	Bauhinia subclavata	Shrub
219	PB-EB	Caatinga	Leguminosae	Canavalia		brasiliensis	Canavalia brasiliensis	Liana
219	PB-EB	Caatinga	Leguminosae	Cenostigma		pyramidale	Cenostigma pyramidale	Shrub|Tree
219	PB-EB	Caatinga	Leguminosae	Centrosema		brasilianum	Centrosema brasilianum
219	PB-EB	Caatinga	Leguminosae	Chamaecrista		hispidula	Chamaecrista hispidula	Shrub|Subshrub
219	PB-EB	Caatinga	Leguminosae	Chamaecrista		serpens	Chamaecrista serpens	Subshrub
219	PB-EB	Caatinga	Leguminosae	Luetzelburgia		auriculata	Luetzelburgia auriculata	Tree
219	PB-EB	Caatinga	Leguminosae	Macroptilium		martii	Macroptilium martii	Herb|Liana
219	PB-EB	Caatinga	Leguminosae	Mimosa		tenuiflora	Mimosa tenuiflora	Shrub|Tree|Subshrub
219	PB-EB	Caatinga	Loasaceae	Mentzelia		aspera	Mentzelia aspera	Herb|Subshrub
219	PB-EB	Caatinga	Malvaceae	Byttneria		filipes	Byttneria filipes	Shrub|Liana|Subshrub
219	PB-EB	Caatinga	Malvaceae	Corchorus		hirtus	Corchorus hirtus	Subshrub
219	PB-EB	Caatinga	Malvaceae	Herissantia		tiubae	Herissantia tiubae	Shrub|Herb|Subshrub
219	PB-EB	Caatinga	Malvaceae	Pavonia		cancellata	Pavonia cancellata	Herb
219	PB-EB	Caatinga	Malvaceae	Sida		galheirensis	Sida galheirensis	Subshrub
219	PB-EB	Caatinga	Malvaceae	Waltheria		operculata	Waltheria operculata	Shrub
219	PB-EB	Caatinga	Microteaceae	Microtea		celosioides	Microtea celosioides	Herb
219	PB-EB	Caatinga	Molluginaceae	Glinus		radiatus	Glinus radiatus	Herb
219	PB-EB	Caatinga	Molluginaceae	Mollugo		verticillata	Mollugo verticillata	Herb
219	PB-EB	Caatinga	Passifloraceae	Passiflora		foetida	Passiflora foetida	Liana
219	PB-EB	Caatinga	Phyllanthaceae	Phyllanthus		niruri	Phyllanthus niruri	Herb|Subshrub
219	PB-EB	Caatinga	Plantaginaceae	Angelonia		campestris	Angelonia campestris	Shrub|Herb|Liana|Subshrub
219	PB-EB	Caatinga	Plantaginaceae	Scoparia		dulcis	Scoparia dulcis	Herb|Subshrub
219	PB-EB	Caatinga	Poaceae	Paspalum		maritimum	Paspalum maritimum	Herb
219	PB-EB	Caatinga	Polygalaceae	Polygala		boliviensis	Polygala boliviensis	Herb
219	PB-EB	Caatinga	Pontederiaceae	Heteranthera		oblongifolia	Heteranthera oblongifolia	Herb
219	PB-EB	Caatinga	Portulacaceae	Portulaca		pilosa	Portulaca pilosa	Herb
219	PB-EB	Caatinga	Rhamnaceae	Sarcomphalus		joazeiro	Sarcomphalus joazeiro
219	PB-EB	Caatinga	Rubiaceae	Borreria		scabiosoides	Borreria scabiosoides	Herb|Subshrub
219	PB-EB	Caatinga	Rubiaceae	Richardia		grandiflora	Richardia grandiflora	Herb|Subshrub
219	PB-EB	Caatinga	Sapindaceae	Cardiospermum		corindum	Cardiospermum corindum	Liana
219	PB-EB	Caatinga	Solanaceae	Schwenckia		americana	Schwenckia americana	Herb
219	PB-EB	Caatinga	Turneraceae	Piriqueta		guianensis	Piriqueta guianensis	Herb
219	PB-EB	Caatinga	Turneraceae	Piriqueta		racemosa	Piriqueta racemosa	Herb
219	PB-EB	Caatinga	Turneraceae	Turnera		subulata	Turnera subulata	Shrub|Herb|Subshrub
219	PB-EB	Caatinga	Velloziaceae	Vellozia		plicata	Vellozia plicata	Subshrub
219	PB-EB	Caatinga	Verbenaceae	Stachytarpheta		microphylla	Stachytarpheta microphylla	Subshrub
219	PB-EB	Caatinga	Vitaceae	Cissus		verticillata	Cissus verticillata	Liana
219	PB-EB	Caatinga	Vitaceae	Clematicissus		simsiana	Clematicissus simsiana	Liana
219	PB-EB	Caatinga	Zygophyllaceae	Kallstroemia		tribuloides	Kallstroemia tribuloides	Shrub
220	PB-PX	Caatinga	Acanthaceae	Justicia		aequilabris	Justicia aequilabris	Subshrub
220	PB-PX	Caatinga	Acanthaceae	Ruellia		geminiflora	Ruellia geminiflora	Subshrub
220	PB-PX	Caatinga	Alstroemeriaceae	Alstroemeria		longistaminea	Alstroemeria longistaminea	Herb
220	PB-PX	Caatinga	Amaranthaceae	Gomphrena		vaga	Gomphrena vaga	Herb
220	PB-PX	Caatinga	Apocynaceae	Allamanda		blanchetii	Allamanda blanchetii	Shrub
220	PB-PX	Caatinga	Apocynaceae	Mandevilla		dardanoi	Mandevilla dardanoi	Shrub
220	PB-PX	Caatinga	Apocynaceae	Mandevilla		tenuifolia	Mandevilla tenuifolia	Liana|Subshrub
220	PB-PX	Caatinga	Araceae	Spathicarpa		gardneri	Spathicarpa gardneri	Herb
220	PB-PX	Caatinga	Asteraceae	Ageratum		conyzoides	Ageratum conyzoides	Herb|Subshrub
220	PB-PX	Caatinga	Asteraceae	Conocliniopsis		prasiifolia	Conocliniopsis prasiifolia	Subshrub
220	PB-PX	Caatinga	Asteraceae	Lepidaploa		chalybaea	Lepidaploa chalybaea	Subshrub
220	PB-PX	Caatinga	Asteraceae	Pluchea		sagittalis	Pluchea sagittalis	Herb|Subshrub
220	PB-PX	Caatinga	Begoniaceae	Begonia		saxicola	Begonia saxicola	Subshrub
220	PB-PX	Caatinga	Boraginaceae	Myriopus		salzmannii	Myriopus salzmannii	Shrub|Liana
220	PB-PX	Caatinga	Boraginaceae	Varronia		globosa	Varronia globosa	Shrub
220	PB-PX	Caatinga	Bromeliaceae	Tillandsia		recurvata	Tillandsia recurvata	Herb
220	PB-PX	Caatinga	Cactaceae	Tacinga		inamoena	Tacinga inamoena	Subshrub
220	PB-PX	Caatinga	Commelinaceae	Commelina		erecta	Commelina erecta	Herb
220	PB-PX	Caatinga	Convolvulaceae	Distimake		aegyptius	Distimake aegyptius	Liana
220	PB-PX	Caatinga	Convolvulaceae	Jacquemontia		multiflora	Jacquemontia multiflora	Liana
220	PB-PX	Caatinga	Cyperaceae	Cyperus		eragrostis	Cyperus eragrostis	Herb
220	PB-PX	Caatinga	Euphorbiaceae	Cnidoscolus		urens	Cnidoscolus urens	Herb|Subshrub
220	PB-PX	Caatinga	Euphorbiaceae	Croton		heliotropiifolius	Croton heliotropiifolius	Shrub|Subshrub
220	PB-PX	Caatinga	Euphorbiaceae	Euphorbia		attastoma	Euphorbia attastoma	Shrub
220	PB-PX	Caatinga	Euphorbiaceae	Jatropha		mollissima	Jatropha mollissima	Shrub|Tree
220	PB-PX	Caatinga	Leguminosae	Ancistrotropis		peduncularis	Ancistrotropis peduncularis	Herb|Liana
220	PB-PX	Caatinga	Leguminosae	Crotalaria		bahiensis	Crotalaria bahiensis	Shrub|Subshrub
220	PB-PX	Caatinga	Leguminosae	Macropsychanthus		grandiflorus	Macropsychanthus grandiflorus	Liana
220	PB-PX	Caatinga	Leguminosae	Macroptilium		lathyroides	Macroptilium lathyroides	Herb|Liana|Subshrub
220	PB-PX	Caatinga	Leguminosae	Mimosa		adenocarpa	Mimosa adenocarpa	Shrub
220	PB-PX	Caatinga	Leguminosae	Mimosa		misera	Mimosa misera
220	PB-PX	Caatinga	Leguminosae	Mimosa		paraibana	Mimosa paraibana	Shrub
220	PB-PX	Caatinga	Leguminosae	Senna		alata	Senna alata	Shrub|Tree|Subshrub
220	PB-PX	Caatinga	Leguminosae	Senna		obtusifolia	Senna obtusifolia	Herb|Subshrub
220	PB-PX	Caatinga	Leguminosae	Zornia		myriadena	Zornia myriadena	Herb|Subshrub
220	PB-PX	Caatinga	Malpighiaceae	Byrsonima		coccolobifolia	Byrsonima coccolobifolia	Shrub|Tree
220	PB-PX	Caatinga	Malvaceae	Sida		galheirensis	Sida galheirensis	Subshrub
220	PB-PX	Caatinga	Melastomataceae	Pleroma		heteromallum	Pleroma heteromallum	Shrub
220	PB-PX	Caatinga	Orchidaceae	Brassavola		tuberculata	Brassavola tuberculata	Herb
220	PB-PX	Caatinga	Oxalidaceae	Oxalis	cf.	divaricata	Oxalis divaricata	Herb
220	PB-PX	Caatinga	Passifloraceae	Passiflora		cincinnata	Passiflora cincinnata	Liana
220	PB-PX	Caatinga	Poaceae	Luziola		peruviana	Luziola peruviana	Herb
220	PB-PX	Caatinga	Portulacaceae	Portulaca		halimoides	Portulaca halimoides	Herb
220	PB-PX	Caatinga	Portulacaceae	Portulaca		umbraticola	Portulaca umbraticola	Herb
220	PB-PX	Caatinga	Rubiaceae	Borreria		verticillata	Borreria verticillata	Subshrub
220	PB-PX	Caatinga	Rubiaceae	Manettia		cordifolia	Manettia cordifolia	Liana
220	PB-PX	Caatinga	Rubiaceae	Mitracarpus		hirtus	Mitracarpus hirtus	Herb
220	PB-PX	Caatinga	Sapindaceae	Thinouia		compressa	Thinouia compressa	Shrub|Liana
220	PB-PX	Caatinga	Solanaceae	Solanum		rhytidoandrum	Solanum rhytidoandrum	Shrub
220	PB-PX	Caatinga	Talinaceae	Talinum		paniculatum	Talinum paniculatum	Herb
220	PB-PX	Caatinga	Turneraceae	Turnera		cearensis	Turnera cearensis	Shrub|Subshrub
220	PB-PX	Caatinga	Turneraceae	Turnera		subulata	Turnera subulata	Shrub|Herb|Subshrub
220	PB-PX	Caatinga	Urticaceae	Pilea		hyalina	Pilea hyalina	Herb
220	PB-PX	Caatinga	Verbenaceae	Lippia		alba	Lippia alba	Shrub
221	PB-EP	Caatinga	Amaranthaceae	Alternanthera		brasiliana	Alternanthera brasiliana	Subshrub
221	PB-EP	Caatinga	Anacardiaceae	Spondias		tuberosa	Spondias tuberosa	Shrub|Tree
221	PB-EP	Caatinga	Apocynaceae	Ibatia		maritima	Ibatia maritima
221	PB-EP	Caatinga	Apocynaceae	Mandevilla		tenuifolia	Mandevilla tenuifolia	Liana|Subshrub
221	PB-EP	Caatinga	Apocynaceae	Marsdenia		loniceroides	Marsdenia loniceroides	Shrub
221	PB-EP	Caatinga	Araceae	Anthurium		petrophilum	Anthurium petrophilum	Herb
221	PB-EP	Caatinga	Aristolochiaceae	Aristolochia		birostris	Aristolochia birostris	Liana
221	PB-EP	Caatinga	Asteraceae	Ageratum		conyzoides	Ageratum conyzoides	Herb|Subshrub
221	PB-EP	Caatinga	Asteraceae	Conyza		bonariensis	Conyza bonariensis	Subshrub
221	PB-EP	Caatinga	Asteraceae	Delilia		biflora	Delilia biflora	Herb
221	PB-EP	Caatinga	Bignoniaceae	Handroanthus		impetiginosus	Handroanthus impetiginosus	Tree
221	PB-EP	Caatinga	Boraginaceae	Myriopus		villosus	Myriopus villosus	Shrub|Liana
221	PB-EP	Caatinga	Boraginaceae	Varronia	cf.	multispicata	Varronia multispicata	Shrub|Subshrub
221	PB-EP	Caatinga	Bromeliaceae	Encholirium		spectabile	Encholirium spectabile	Herb
221	PB-EP	Caatinga	Bromeliaceae	Tillandsia		recurvata	Tillandsia recurvata	Herb
221	PB-EP	Caatinga	Cactaceae	Cereus		jamacaru	Cereus jamacaru	Tree
221	PB-EP	Caatinga	Cactaceae	Melocactus		bahiensis	Melocactus bahiensis	Herb/Subshrub
221	PB-EP	Caatinga	Cactaceae	Pilosocereus		piauhyensis	Pilosocereus piauhyensis	Shrub
221	PB-EP	Caatinga	Cactaceae	Tacinga		inamoena	Tacinga inamoena	Subshrub
221	PB-EP	Caatinga	Cleomaceae	Tarenaya		aculeata	Tarenaya aculeata	Herb
221	PB-EP	Caatinga	Clusiaceae	Clusia		nemorosa	Clusia nemorosa	Shrub|Tree
221	PB-EP	Caatinga	Commelinaceae	Callisia		filiformis	Callisia filiformis	Herb
221	PB-EP	Caatinga	Commelinaceae	Callisia		repens	Callisia repens	Herb
221	PB-EP	Caatinga	Commelinaceae	Tradescantia		ambigua	Tradescantia ambigua	Herb
221	PB-EP	Caatinga	Cyperaceae	Cyperus		luzulae	Cyperus luzulae	Herb
221	PB-EP	Caatinga	Cyperaceae	Cyperus		odoratus	Cyperus odoratus	Herb
221	PB-EP	Caatinga	Cyperaceae	Cyperus		schomburgkianus	Cyperus schomburgkianus	Herb
221	PB-EP	Caatinga	Cyperaceae	Fimbristylis		dichotoma	Fimbristylis dichotoma	Herb
221	PB-EP	Caatinga	Cyperaceae	Rhynchospora		barbata	Rhynchospora barbata	Herb
221	PB-EP	Caatinga	Cyperaceae	Rhynchospora		contracta	Rhynchospora contracta	Herb
221	PB-EP	Caatinga	Dioscoreaceae	Dioscorea		ovata	Dioscorea ovata	Liana
221	PB-EP	Caatinga	Eriocaulaceae	Paepalanthus		myocephalus	Paepalanthus myocephalus	Herb
221	PB-EP	Caatinga	Euphorbiaceae	Astraea		comosa	Astraea comosa	Shrub
221	PB-EP	Caatinga	Euphorbiaceae	Croton		blanchetianus	Croton blanchetianus	Shrub|Tree
221	PB-EP	Caatinga	Euphorbiaceae	Euphorbia		hyssopifolia	Euphorbia hyssopifolia	Herb
221	PB-EP	Caatinga	Euphorbiaceae	Jatropha		mollissima	Jatropha mollissima	Shrub|Tree
221	PB-EP	Caatinga	Euphorbiaceae	Sapium		argutum	Sapium argutum	Shrub|Tree
221	PB-EP	Caatinga	Euphorbiaceae	Stillingia		trapezoidea	Stillingia trapezoidea	Shrub|Subshrub
221	PB-EP	Caatinga	Leguminosae	Aeschynomene		sensitiva	Aeschynomene sensitiva	Subshrub
221	PB-EP	Caatinga	Leguminosae	Canavalia		brasiliensis	Canavalia brasiliensis	Liana
221	PB-EP	Caatinga	Leguminosae	Centrosema		brasilianum	Centrosema brasilianum
221	PB-EP	Caatinga	Leguminosae	Chamaecrista		nictitans	Chamaecrista nictitans	Shrub|Subshrub
221	PB-EP	Caatinga	Leguminosae	Chamaecrista		rotundifolia	Chamaecrista rotundifolia	Subshrub
221	PB-EP	Caatinga	Leguminosae	Crotalaria		vitellina	Crotalaria vitellina	Shrub|Subshrub
221	PB-EP	Caatinga	Leguminosae	Enterolobium		contortisiliquum	Enterolobium contortisiliquum	Tree
221	PB-EP	Caatinga	Leguminosae	Erythrina		velutina	Erythrina velutina	Tree
221	PB-EP	Caatinga	Leguminosae	Macropsychanthus		violaceus	Macropsychanthus violaceus	Liana
221	PB-EP	Caatinga	Leguminosae	Mimosa		arenosa	Mimosa arenosa	Shrub|Tree
221	PB-EP	Caatinga	Leguminosae	Mimosa		candollei	Mimosa candollei	Herb
221	PB-EP	Caatinga	Leguminosae	Mimosa		paraibana	Mimosa paraibana	Shrub
221	PB-EP	Caatinga	Leguminosae	Mimosa		sensitiva	Mimosa sensitiva	Shrub
221	PB-EP	Caatinga	Leguminosae	Senna		gardneri	Senna gardneri	Shrub|Tree
221	PB-EP	Caatinga	Leguminosae	Senna		martiana	Senna martiana	Shrub
221	PB-EP	Caatinga	Leguminosae	Zornia		diphylla	Zornia diphylla
221	PB-EP	Caatinga	Linderniaceae	Ameroglossum		pernambucense	Ameroglossum pernambucense	Shrub|Herb|Subshrub
221	PB-EP	Caatinga	Loasaceae	Aosa		rupestris	Aosa rupestris	Herb|Subshrub
221	PB-EP	Caatinga	Malpighiaceae	Stigmaphyllon		paralias	Stigmaphyllon paralias	Shrub
221	PB-EP	Caatinga	Malpighiaceae	Stigmaphyllon		rotundifolium	Stigmaphyllon rotundifolium	Liana
221	PB-EP	Caatinga	Malvaceae	Melochia		tomentosa	Melochia tomentosa	Subshrub
221	PB-EP	Caatinga	Malvaceae	Pavonia		cancellata	Pavonia cancellata	Herb
221	PB-EP	Caatinga	Malvaceae	Sidastrum		paniculatum	Sidastrum paniculatum	Subshrub
221	PB-EP	Caatinga	Marantaceae	Maranta	cf.	divaricata	Maranta divaricata	Herb
221	PB-EP	Caatinga	Melastomataceae	Pleroma		heteromallum	Pleroma heteromallum	Shrub
221	PB-EP	Caatinga	Microteaceae	Microtea		glochidiata	Microtea glochidiata	Subshrub
221	PB-EP	Caatinga	Molluginaceae	Mollugo		verticillata	Mollugo verticillata	Herb
221	PB-EP	Caatinga	Orchidaceae	Acianthera		ochreata	Acianthera ochreata	Herb
221	PB-EP	Caatinga	Orchidaceae	Cyrtopodium		flavum	Cyrtopodium flavum	Herb
221	PB-EP	Caatinga	Orchidaceae	Habenaria		hexaptera	Habenaria hexaptera	Herb
221	PB-EP	Caatinga	Orchidaceae	Habenaria		obtusa	Habenaria obtusa	Herb
221	PB-EP	Caatinga	Orchidaceae	Habenaria		petalodes	Habenaria petalodes	Herb
221	PB-EP	Caatinga	Orchidaceae	Prescottia		phleoides	Prescottia phleoides	Herb
221	PB-EP	Caatinga	Phyllanthaceae	Phyllanthus		niruri	Phyllanthus niruri	Herb|Subshrub
221	PB-EP	Caatinga	Phytolaccaceae	Rivina		brasiliensis	Rivina brasiliensis
221	PB-EP	Caatinga	Plantaginaceae	Scoparia		dulcis	Scoparia dulcis	Herb|Subshrub
221	PB-EP	Caatinga	Poaceae	Chloris		orthonoton	Chloris orthonoton	Herb
221	PB-EP	Caatinga	Poaceae	Setaria		parviflora	Setaria parviflora	Herb
221	PB-EP	Caatinga	Poaceae	Sporobolus		pyramidatus	Sporobolus pyramidatus	Herb
221	PB-EP	Caatinga	Polygalaceae	Polygala		gracilis	Polygala gracilis	Herb|Subshrub
221	PB-EP	Caatinga	Pontederiaceae	Eichhornia		paniculata	Eichhornia paniculata	Herb
221	PB-EP	Caatinga	Portulacaceae	Portulaca		pilosa	Portulaca pilosa	Herb
221	PB-EP	Caatinga	Rhamnaceae	Crumenaria		decumbens	Crumenaria decumbens	Herb
221	PB-EP	Caatinga	Rhamnaceae	Sarcomphalus		joazeiro	Sarcomphalus joazeiro
221	PB-EP	Caatinga	Rubiaceae	Borreria		verticillata	Borreria verticillata	Subshrub
221	PB-EP	Caatinga	Sapindaceae	Serjania		hebecarpa	Serjania hebecarpa	Liana
221	PB-EP	Caatinga	Smilacaceae	Smilax		brasiliensis	Smilax brasiliensis	Shrub|Liana|Subshrub
221	PB-EP	Caatinga	Solanaceae	Solanum		capsicoides	Solanum capsicoides	Subshrub
221	PB-EP	Caatinga	Solanaceae	Solanum		paludosum	Solanum paludosum	Shrub
221	PB-EP	Caatinga	Talinaceae	Talinum		fruticosum	Talinum fruticosum	Herb
221	PB-EP	Caatinga	Talinaceae	Talinum		paniculatum	Talinum paniculatum	Herb
221	PB-EP	Caatinga	Verbenaceae	Lantana		montevidensis	Lantana montevidensis	Subshrub
222	PB-PXI	Caatinga	Alstroemeriaceae	Bomarea		edulis	Bomarea edulis	Liana
222	PB-PXI	Caatinga	Amaranthaceae	Gomphrena		vaga	Gomphrena vaga	Herb
222	PB-PXI	Caatinga	Apocynaceae	Mandevilla		tenuifolia	Mandevilla tenuifolia	Liana|Subshrub
222	PB-PXI	Caatinga	Aristolochiaceae	Aristolochia		birostris	Aristolochia birostris	Liana
222	PB-PXI	Caatinga	Asteraceae	Acanthospermum		hispidum	Acanthospermum hispidum	Herb
222	PB-PXI	Caatinga	Asteraceae	Centratherum		punctatum	Centratherum punctatum	Herb|Subshrub
222	PB-PXI	Caatinga	Asteraceae	Chresta		pacourinoides	Chresta pacourinoides	Herb
222	PB-PXI	Caatinga	Asteraceae	Conocliniopsis		prasiifolia	Conocliniopsis prasiifolia	Subshrub
222	PB-PXI	Caatinga	Asteraceae	Conyza		bonariensis	Conyza bonariensis	Subshrub
222	PB-PXI	Caatinga	Asteraceae	Lepidaploa		chalybaea	Lepidaploa chalybaea	Subshrub
222	PB-PXI	Caatinga	Asteraceae	Pectis		linifolia	Pectis linifolia
222	PB-PXI	Caatinga	Begoniaceae	Begonia		saxicola	Begonia saxicola	Subshrub
222	PB-PXI	Caatinga	Bignoniaceae	Dolichandra		unguis-cati	Dolichandra unguis-cati	Liana
222	PB-PXI	Caatinga	Boraginaceae	Heliotropium		angiospermum	Heliotropium angiospermum	Herb|Subshrub
222	PB-PXI	Caatinga	Boraginaceae	Myriopus		rubicundus	Myriopus rubicundus	Shrub|Liana|Subshrub
222	PB-PXI	Caatinga	Boraginaceae	Myriopus		salzmannii	Myriopus salzmannii	Shrub|Liana
222	PB-PXI	Caatinga	Boraginaceae	Varronia		dardani	Varronia dardani	Shrub
222	PB-PXI	Caatinga	Bromeliaceae	Encholirium		spectabile	Encholirium spectabile	Herb
222	PB-PXI	Caatinga	Bromeliaceae	Tillandsia		recurvata	Tillandsia recurvata	Herb
222	PB-PXI	Caatinga	Cactaceae	Melocactus		ernestii	Melocactus ernestii	Herb/Subshrub
222	PB-PXI	Caatinga	Cactaceae	Xiquexique		gounellei	Xiquexique gounellei	Shrub
222	PB-PXI	Caatinga	Commelinaceae	Commelina		obliqua	Commelina obliqua	Herb
222	PB-PXI	Caatinga	Commelinaceae	Dichorisandra		hexandra	Dichorisandra hexandra	Herb|Liana
222	PB-PXI	Caatinga	Commelinaceae	Tradescantia		ambigua	Tradescantia ambigua	Herb
222	PB-PXI	Caatinga	Convolvulaceae	Distimake		aegyptius	Distimake aegyptius	Liana
222	PB-PXI	Caatinga	Convolvulaceae	Ipomoea		marcellia	Ipomoea marcellia	Liana
222	PB-PXI	Caatinga	Convolvulaceae	Ipomoea		nil	Ipomoea nil	Liana
222	PB-PXI	Caatinga	Convolvulaceae	Ipomoea		pes-caprae	Ipomoea pes-caprae	Herb
222	PB-PXI	Caatinga	Convolvulaceae	Ipomoea		philomega	Ipomoea philomega	Liana
222	PB-PXI	Caatinga	Convolvulaceae	Ipomoea		procurrens	Ipomoea procurrens	Liana
222	PB-PXI	Caatinga	Convolvulaceae	Jacquemontia		evolvuloides	Jacquemontia evolvuloides	Liana
222	PB-PXI	Caatinga	Convolvulaceae	Jacquemontia	cf	multiflora	Jacquemontia multiflora	Liana
222	PB-PXI	Caatinga	Euphorbiaceae	Astraea		lobata	Astraea lobata	Herb|Subshrub
222	PB-PXI	Caatinga	Euphorbiaceae	Croton		heliotropiifolius	Croton heliotropiifolius	Shrub|Subshrub
222	PB-PXI	Caatinga	Euphorbiaceae	Croton		lundianus	Croton lundianus	Herb|Subshrub
222	PB-PXI	Caatinga	Euphorbiaceae	Croton		rottlerifolius	Croton rottlerifolius	Shrub|Tree
222	PB-PXI	Caatinga	Euphorbiaceae	Dalechampia		brasiliensis	Dalechampia brasiliensis	Liana
222	PB-PXI	Caatinga	Euphorbiaceae	Euphorbia		bahiensis	Euphorbia bahiensis	Herb
222	PB-PXI	Caatinga	Euphorbiaceae	Euphorbia		comosa	Euphorbia comosa	Tree
222	PB-PXI	Caatinga	Euphorbiaceae	Tragia		volubilis	Tragia volubilis	Liana|Subshrub
222	PB-PXI	Caatinga	Lamiaceae	Rhaphiodon		echinus	Rhaphiodon echinus	Herb
222	PB-PXI	Caatinga	Leguminosae	Cenostigma		pyramidale	Cenostigma pyramidale	Shrub|Tree
222	PB-PXI	Caatinga	Leguminosae	Centrosema		sagittatum	Centrosema sagittatum	Liana
222	PB-PXI	Caatinga	Leguminosae	Crotalaria		bahiensis	Crotalaria bahiensis	Shrub|Subshrub
222	PB-PXI	Caatinga	Leguminosae	Macropsychanthus		grandiflorus	Macropsychanthus grandiflorus	Liana
222	PB-PXI	Caatinga	Leguminosae	Mimosa		paraibana	Mimosa paraibana	Shrub
222	PB-PXI	Caatinga	Leguminosae	Senegalia		riparia	Senegalia riparia	Shrub|Liana
222	PB-PXI	Caatinga	Leguminosae	Senna		macranthera	Senna macranthera	Shrub|Tree
222	PB-PXI	Caatinga	Leguminosae	Senna		martiana	Senna martiana	Shrub
222	PB-PXI	Caatinga	Leguminosae	Zornia		curvata	Zornia curvata	Subshrub
222	PB-PXI	Caatinga	Malpighiaceae	Stigmaphyllon		blanchetii	Stigmaphyllon blanchetii	Liana
222	PB-PXI	Caatinga	Malvaceae	Sida		galheirensis	Sida galheirensis	Subshrub
222	PB-PXI	Caatinga	Malvaceae	Sidastrum		paniculatum	Sidastrum paniculatum	Subshrub
222	PB-PXI	Caatinga	Orchidaceae	Brassavola		tuberculata	Brassavola tuberculata	Herb
222	PB-PXI	Caatinga	Orchidaceae	Cyrtopodium		holstii	Cyrtopodium holstii	Herb
222	PB-PXI	Caatinga	Oxalidaceae	Oxalis		divaricata	Oxalis divaricata	Herb
222	PB-PXI	Caatinga	Passifloraceae	Passiflora		luetzelburgii	Passiflora luetzelburgii	Shrub|Liana
222	PB-PXI	Caatinga	Ranunculaceae	Clematis		dioica	Clematis dioica
222	PB-PXI	Caatinga	Rubiaceae	Guettarda		sericea	Guettarda sericea	Shrub
222	PB-PXI	Caatinga	Rubiaceae	Manettia		cordifolia	Manettia cordifolia	Liana
222	PB-PXI	Caatinga	Rubiaceae	Richardia		grandiflora	Richardia grandiflora	Herb|Subshrub
222	PB-PXI	Caatinga	Rubiaceae	Tocoyena		formosa	Tocoyena formosa	Shrub|Subshrub
222	PB-PXI	Caatinga	Sapindaceae	Serjania		glabrata	Serjania glabrata	Liana
222	PB-PXI	Caatinga	Solanaceae	Capsicum		parvifolium	Capsicum parvifolium	Shrub
222	PB-PXI	Caatinga	Solanaceae	Solanum		paniculatum	Solanum paniculatum	Shrub
222	PB-PXI	Caatinga	Solanaceae	Solanum		rhytidoandrum	Solanum rhytidoandrum	Shrub
222	PB-PXI	Caatinga	Talinaceae	Talinum		fruticosum	Talinum fruticosum	Herb
222	PB-PXI	Caatinga	Turneraceae	Turnera		cearensis	Turnera cearensis	Shrub|Subshrub
222	PB-PXI	Caatinga	Turneraceae	Turnera		subulata	Turnera subulata	Shrub|Herb|Subshrub
222	PB-PXI	Caatinga	Verbenaceae	Lippia		grata	Lippia grata	Shrub
222	PB-PXI	Caatinga	Vitaceae	Cissus		decidua	Cissus decidua	Liana
222	PB-PXI	Caatinga	Vitaceae	Cissus		erosa	Cissus erosa	Shrub|Liana
223	PB-LP	Caatinga	Apocynaceae	Mandevilla		tenuifolia	Mandevilla tenuifolia	Liana|Subshrub
223	PB-LP	Caatinga	Apocynaceae	Marsdenia		loniceroides	Marsdenia loniceroides	Shrub
223	PB-LP	Caatinga	Araceae	Anthurium		petrophilum	Anthurium petrophilum	Herb
223	PB-LP	Caatinga	Aristolochiaceae	Aristolochia		birostris	Aristolochia birostris	Liana
223	PB-LP	Caatinga	Asteraceae	Acmella	cf	uliginosa	Acmella uliginosa	Herb
223	PB-LP	Caatinga	Asteraceae	Lepidaploa		chalybaea	Lepidaploa chalybaea	Subshrub
223	PB-LP	Caatinga	Asteraceae	Platypodanthera		melissifolia	Platypodanthera melissifolia	Herb|Subshrub
223	PB-LP	Caatinga	Asteraceae	Synedrella		nodiflora	Synedrella nodiflora	Shrub|Herb
223	PB-LP	Caatinga	Bignoniaceae	Dolichandra		unguis-cati	Dolichandra unguis-cati	Liana
223	PB-LP	Caatinga	Bignoniaceae	Handroanthus		impetiginosus	Handroanthus impetiginosus	Tree
223	PB-LP	Caatinga	Bromeliaceae	Encholirium		spectabile	Encholirium spectabile	Herb
223	PB-LP	Caatinga	Bromeliaceae	Hohenbergia		catingae	Hohenbergia catingae	Herb
223	PB-LP	Caatinga	Bromeliaceae	Orthophytum		disjunctum	Orthophytum disjunctum	Herb
223	PB-LP	Caatinga	Cactaceae	Melocactus	cf	ernestii	Melocactus ernestii	Herb/Subshrub
223	PB-LP	Caatinga	Cactaceae	Tacinga		inamoena	Tacinga inamoena	Subshrub
223	PB-LP	Caatinga	Commelinaceae	Callisia		filiformis	Callisia filiformis	Herb
223	PB-LP	Caatinga	Convolvulaceae	Ipomoea		bahiensis	Ipomoea bahiensis	Liana
223	PB-LP	Caatinga	Convolvulaceae	Ipomoea		marcellia	Ipomoea marcellia	Liana
223	PB-LP	Caatinga	Cyperaceae	Cyperus		schomburgkianus	Cyperus schomburgkianus	Herb
223	PB-LP	Caatinga	Cyperaceae	Rhynchospora		barbata	Rhynchospora barbata	Herb
223	PB-LP	Caatinga	Euphorbiaceae	Cnidoscolus		urens	Cnidoscolus urens	Herb|Subshrub
223	PB-LP	Caatinga	Euphorbiaceae	Croton		lundianus	Croton lundianus	Herb|Subshrub
223	PB-LP	Caatinga	Euphorbiaceae	Euphorbia		comosa	Euphorbia comosa	Tree
223	PB-LP	Caatinga	Euphorbiaceae	Euphorbia		insulana	Euphorbia insulana	Herb
223	PB-LP	Caatinga	Euphorbiaceae	Jatropha		gossypiifolia	Jatropha gossypiifolia	Shrub|Subshrub
223	PB-LP	Caatinga	Euphorbiaceae	Jatropha		mollissima	Jatropha mollissima	Shrub|Tree
223	PB-LP	Caatinga	Euphorbiaceae	Manihot		glaziovii	Manihot glaziovii	Tree
223	PB-LP	Caatinga	Euphorbiaceae	Stillingia		trapezoidea	Stillingia trapezoidea	Shrub|Subshrub
223	PB-LP	Caatinga	Gentianaceae	Schultesia		guianensis	Schultesia guianensis
223	PB-LP	Caatinga	Leguminosae	Ancistrotropis		peduncularis	Ancistrotropis peduncularis	Herb|Liana
223	PB-LP	Caatinga	Leguminosae	Bauhinia		cheilantha	Bauhinia cheilantha	Shrub|Tree
223	PB-LP	Caatinga	Leguminosae	Bowdichia		virgilioides	Bowdichia virgilioides	Shrub|Tree
223	PB-LP	Caatinga	Leguminosae	Canavalia		brasiliensis	Canavalia brasiliensis	Liana
223	PB-LP	Caatinga	Leguminosae	Centrosema	cf	sagittatum	Centrosema sagittatum	Liana
223	PB-LP	Caatinga	Leguminosae	Crotalaria		vitellina	Crotalaria vitellina	Shrub|Subshrub
223	PB-LP	Caatinga	Leguminosae	Macropsychanthus	cf	violaceus	Macropsychanthus violaceus	Liana
223	PB-LP	Caatinga	Leguminosae	Mimosa		arenosa	Mimosa arenosa	Shrub|Tree
223	PB-LP	Caatinga	Leguminosae	Senna		martiana	Senna martiana	Shrub
223	PB-LP	Caatinga	Leguminosae	Senna		obtusifolia	Senna obtusifolia	Herb|Subshrub
223	PB-LP	Caatinga	Leguminosae	Senna		splendida	Senna splendida	Shrub|Liana
223	PB-LP	Caatinga	Malpighiaceae	Heteropterys		coriacea	Heteropterys coriacea	Shrub|Tree|Subshrub
223	PB-LP	Caatinga	Malvaceae	Melochia		tomentosa	Melochia tomentosa	Subshrub
223	PB-LP	Caatinga	Melastomataceae	Pleroma		heteromallum	Pleroma heteromallum	Shrub
223	PB-LP	Caatinga	Orchidaceae	Acianthera		ochreata	Acianthera ochreata	Herb
223	PB-LP	Caatinga	Orchidaceae	Brassavola		tuberculata	Brassavola tuberculata	Herb
223	PB-LP	Caatinga	Orchidaceae	Cyrtopodium		flavum	Cyrtopodium flavum	Herb
223	PB-LP	Caatinga	Orchidaceae	Encyclia		oncidioides	Encyclia oncidioides	Herb
223	PB-LP	Caatinga	Orchidaceae	Epidendrum		cinnabarinum	Epidendrum cinnabarinum	Herb
223	PB-LP	Caatinga	Orchidaceae	Epidendrum		secundum	Epidendrum secundum	Herb
223	PB-LP	Caatinga	Orchidaceae	Habenaria		obtusa	Habenaria obtusa	Herb
223	PB-LP	Caatinga	Orchidaceae	Prescottia		phleoides	Prescottia phleoides	Herb
223	PB-LP	Caatinga	Oxalidaceae	Oxalis		psoraleoides	Oxalis psoraleoides	Shrub|Subshrub
223	PB-LP	Caatinga	Polygalaceae	Polygala		glochidata	Polygala glochidata	Herb|Subshrub
223	PB-LP	Caatinga	Pontederiaceae	Eichhornia		paniculata	Eichhornia paniculata	Herb
223	PB-LP	Caatinga	Portulacaceae	Portulaca	cf	halimoides	Portulaca halimoides	Herb
223	PB-LP	Caatinga	Rubiaceae	Guettarda		sericea	Guettarda sericea	Shrub
223	PB-LP	Caatinga	Rubiaceae	Mitracarpus		frigidus	Mitracarpus frigidus	Subshrub
223	PB-LP	Caatinga	Rubiaceae	Richardia		grandiflora	Richardia grandiflora	Herb|Subshrub
223	PB-LP	Caatinga	Rubiaceae	Staelia		virgata	Staelia virgata	Herb|Subshrub
223	PB-LP	Caatinga	Sapindaceae	Cardiospermum		halicacabum	Cardiospermum halicacabum	Herb|Liana
223	PB-LP	Caatinga	Smilacaceae	Smilax		brasiliensis	Smilax brasiliensis	Shrub|Liana|Subshrub
223	PB-LP	Caatinga	Vitaceae	Cissus	cf	sulcicaulis	Cissus sulcicaulis	Liana
223	PB-LP	Caatinga	Vitaceae	Clematicissus		simsiana	Clematicissus simsiana	Liana
224	PB-PS	Caatinga	Amaryllidaceae	Hippeastrum		psittacinum	Hippeastrum psittacinum	Herb
224	PB-PS	Caatinga	Apocynaceae	Mandevilla		microphylla	Mandevilla microphylla	Liana
224	PB-PS	Caatinga	Apocynaceae	Marsdenia		loniceroides	Marsdenia loniceroides	Shrub
224	PB-PS	Caatinga	Araceae	Anthurium		petrophilum	Anthurium petrophilum	Herb
224	PB-PS	Caatinga	Asteraceae	Ageratum		conyzoides	Ageratum conyzoides	Herb|Subshrub
224	PB-PS	Caatinga	Asteraceae	Synedrella		nodiflora	Synedrella nodiflora	Shrub|Herb
224	PB-PS	Caatinga	Bromeliaceae	Encholirium		spectabile	Encholirium spectabile	Herb
224	PB-PS	Caatinga	Bromeliaceae	Hohenbergia		catingae	Hohenbergia catingae	Herb
224	PB-PS	Caatinga	Bromeliaceae	Orthophytum		disjunctum	Orthophytum disjunctum	Herb
224	PB-PS	Caatinga	Cactaceae	Melocactus	cf	ernestii	Melocactus ernestii	Herb/Subshrub
224	PB-PS	Caatinga	Cactaceae	Pilosocereus		pachycladus	Pilosocereus pachycladus	Tree
224	PB-PS	Caatinga	Cleomaceae	Tarenaya		aculeata	Tarenaya aculeata	Herb
224	PB-PS	Caatinga	Clusiaceae	Clusia		polysepala	Clusia polysepala	Shrub|Tree
224	PB-PS	Caatinga	Commelinaceae	Callisia		repens	Callisia repens	Herb
224	PB-PS	Caatinga	Commelinaceae	Commelina		erecta	Commelina erecta	Herb
224	PB-PS	Caatinga	Commelinaceae	Commelina		obliqua	Commelina obliqua	Herb
224	PB-PS	Caatinga	Cyperaceae	Bulbostylis		scabra	Bulbostylis scabra	Herb
224	PB-PS	Caatinga	Dioscoreaceae	Dioscorea		campestris	Dioscorea campestris	Liana
224	PB-PS	Caatinga	Euphorbiaceae	Cnidoscolus		urens	Cnidoscolus urens	Herb|Subshrub
224	PB-PS	Caatinga	Euphorbiaceae	Euphorbia		comosa	Euphorbia comosa	Tree
224	PB-PS	Caatinga	Euphorbiaceae	Euphorbia		insulana	Euphorbia insulana	Herb
224	PB-PS	Caatinga	Gentianaceae	Schultesia		guianensis	Schultesia guianensis
224	PB-PS	Caatinga	Gesneriaceae	Paliavana		tenuiflora	Paliavana tenuiflora	Shrub
224	PB-PS	Caatinga	Leguminosae	Cratylia		hypargyrea	Cratylia hypargyrea	Liana
224	PB-PS	Caatinga	Leguminosae	Crotalaria		vitellina	Crotalaria vitellina	Shrub|Subshrub
224	PB-PS	Caatinga	Marcgraviaceae	Schwartzia		brasiliensis	Schwartzia brasiliensis	Liana
224	PB-PS	Caatinga	Melastomataceae	Pleroma		heteromallum	Pleroma heteromallum	Shrub
224	PB-PS	Caatinga	Orchidaceae	Acianthera		ochreata	Acianthera ochreata	Herb
224	PB-PS	Caatinga	Orchidaceae	Cyrtopodium		flavum	Cyrtopodium flavum	Herb
224	PB-PS	Caatinga	Orchidaceae	Cyrtopodium		intermedium	Cyrtopodium intermedium	Herb
224	PB-PS	Caatinga	Orchidaceae	Encyclia		oncidioides	Encyclia oncidioides	Herb
224	PB-PS	Caatinga	Orchidaceae	Epidendrum		cinnabarinum	Epidendrum cinnabarinum	Herb
224	PB-PS	Caatinga	Orchidaceae	Epidendrum		secundum	Epidendrum secundum	Herb
224	PB-PS	Caatinga	Orchidaceae	Habenaria		obtusa	Habenaria obtusa	Herb
224	PB-PS	Caatinga	Orchidaceae	Prescottia		phleoides	Prescottia phleoides	Herb
224	PB-PS	Caatinga	Poaceae	Panicum		trichoides	Panicum trichoides	Herb
224	PB-PS	Caatinga	Portulacaceae	Portulaca	cf	halimoides	Portulaca halimoides	Herb
[truncated: 2,396 more rows]

## Sheet: Number of species per site
Sampname	Species number		Biome	Species number	Number of records
BA-FS	35		Amazon	540	776
BA-MA	128		Atlantic forest	1121	1782
BA-MT	126		Caatinga	785	1837
CE-LP	33
CE-MQ	68
CE-QUI	53
CE-RV	30
CE-SGA	30
CE-SP	23
CE-SP2	24
CO-CT	46
ES-AM	104
ES-CPA	85
ES-MG	27
ES-PE	272
ES-PP	160
GF-FG	66
GF-MCH	36
GF-NOU	48
GF-TRI	39
MG-VM	68
MT-PC	46
PA-HRP	116
PB-EB	88
PB-EP	90
PB-FZ	49
PB-LP	63
PB-MC	108
PB-PP	81
PB-PS	40
PB-PX	54
PB-PXI	72
PE-LU	88
PE-PAB	165
PE-PC	103
PE-PF	109
PE-PG	129
PE-PTR	48
RJ-AM	320
RJ-CH	190
RJ-IC	23
RJ-IM	18
RJ-MC	19
RJ-MI	174
RJ-PA	55
RJ-PR	267
SUR-SIP	80
SUR-SR	38
SUR-VOL	109
VEN-PTO	152

## Sheet: Excuded from the analysis
scode	sampname	biome	family	genus	cf	sp1	species	observations
237	RJ-AM	Atlantic forest	Acanthaceae	Thunbergia		alata	Thunbergia alata	naturalized
234	RJ-MI	Atlantic forest	Acanthaceae	Thunbergia		alata	Thunbergia alata	naturalized
236	RJ-PR	Atlantic forest	Acanthaceae	Thunbergia		alata	Thunbergia alata	naturalized
223	PB-LP	Caatinga	Agavaceae	Agave		sisalana	Agave sisalana	exotic
202	SUR-SIP	Amazon	Agavaceae	Furcraea		foetida	Furcraea foetida	invasive
201	SUR-VOL	Amazon	Agavaceae	Furcraea		foetida	Furcraea foetida	invasive
234	RJ-MI	Atlantic forest	Agavaceae	Herreria		glaziovii	Herreria glaziovii	exotic
233	RJ-PA	Atlantic forest	Amaranthaceae	Amaranthus		spinosus	Amaranthus spinosus	naturalized
208	BA-MA	Caatinga	Amaranthaceae	Amaranthus		viridis	Amaranthus viridis	naturalized
221	PB-EP	Caatinga	Apiaceae	Foeniculum		vulgare	Foeniculum vulgare	cultivated
233	RJ-PA	Atlantic forest	Apiaceae	Petroselinum		crispum	Petroselinum crispum	cultivated
208	BA-MA	Caatinga	Apocynaceae	Calotropis		procera	Calotropis procera	naturalized
242	CE-MQ	Caatinga	Apocynaceae	Calotropis		procera	Calotropis procera	naturalized
229	PE-PF	Caatinga	Apocynaceae	Calotropis		procera	Calotropis procera	naturalized
242	CE-MQ	Caatinga	Apocynaceae	Cryptostegia		madagascariensis	Cryptostegia madagascariensis	naturalized
221	PB-EP	Caatinga	Asparagaceae	Agave		sisalana	Agave sisalana	exotic
227	PE-PG	Caatinga	Asparagaceae	Agave		sisalana	Agave sisalana	exotic
258	ES-IF	Atlantic forest	Asparagaceae	Furcraea		foetida	Furcraea foetida	invasive
203	GF-FG	Amazon	Asparagaceae	Furcraea		foetida	Furcraea foetida	invasive
231	PE-LU	Caatinga	Asparagaceae	Furcraea		foetida	Furcraea foetida	invasive
237	RJ-AM	Atlantic forest	Asparagaceae	Furcraea		foetida	Furcraea foetida	invasive
218	SUR-SR	Amazon	Asparagaceae	Furcraea		foetida	Furcraea foetida	invasive
247	RJ-MC	Atlantic forest	Asparagaceae	Furcraea		gigantea	Furcraea foetida	invasive
213	CE-LP	Caatinga	Asteraceae	Bidens		bipinnata	Bidens bipinnata	naturalized
224	PB-PS	Caatinga	Asteraceae	Bidens	cf	bipinnata	Bidens bipinnata	naturalized
241	PB-MC	Caatinga	Asteraceae	Bidens		pilosa	Bidens pilosa	naturalized
222	PB-PXI	Caatinga	Asteraceae	Bidens		pilosa	Bidens pilosa	naturalized
231	PE-LU	Caatinga	Asteraceae	Bidens		pilosa	Bidens pilosa	naturalized
232	PE-PAB	Caatinga	Asteraceae	Bidens		pilosa	Bidens pilosa	naturalized
228	PE-PC	Caatinga	Asteraceae	Bidens		pilosa	Bidens pilosa	naturalized
227	PE-PG	Caatinga	Asteraceae	Bidens		pilosa	Bidens pilosa	naturalized
245	PA-HRP	Amazon	Asteraceae	Bidens		pilosa	Bidens pilosa	Herb|Subshrub
215	ES-AM	Atlantic forest	Asteraceae	Bidens		squarrosa	Bidens squarrosa	naturalized
231	PE-LU	Caatinga	Asteraceae	Cyanthillium		cinereum	Cyanthillium cinereum	naturalized
234	RJ-MI	Atlantic forest	Asteraceae	Cyanthillium		cinereum	Cyanthillium cinereum	naturalized
240	ES-CPA	Atlantic forest	Asteraceae	Emilia		fosbergii	Emilia fosbergii	invasive
258	ES-IF	Atlantic forest	Asteraceae	Emilia		fosbergii	Emilia fosbergii	invasive
227	PE-PG	Caatinga	Asteraceae	Emilia		fosbergii	Emilia fosbergii	invasive
233	RJ-PA	Atlantic forest	Asteraceae	Emilia		fosbergii	Emilia fosbergii	invasive
247	RJ-MC	Atlantic forest	Asteraceae	Emilia		sagitata	Emilia fosbergii	invasive
221	PB-EP	Caatinga	Asteraceae	Emilia		sonchifolia	Emilia sonchifolia	naturalized
220	PB-PX	Caatinga	Asteraceae	Emilia		sonchifolia	Emilia sonchifolia	naturalized
228	PE-PC	Caatinga	Asteraceae	Emilia		sonchifolia	Emilia sonchifolia	naturalized
230	PE-PTR	Caatinga	Asteraceae	Emilia		sonchifolia	Emilia sonchifolia	naturalized
234	RJ-MI	Atlantic forest	Asteraceae	Emilia		sonchifolia	Emilia sonchifolia	naturalized
223	PB-LP	Caatinga	Asteraceae	Emilia		fosbergii	Emilia fosbergii	invasive
222	PB-PXI	Caatinga	Asteraceae	Galinsoga		parviflora	Galinsoga parviflora	naturalized
226	PB-FZ	Caatinga	Asteraceae	Tilesia		baccata	Tilesia baccata	naturalized
237	RJ-AM	Atlantic forest	Asteraceae	Tilesia		baccata	Tilesia baccata	naturalized
236	RJ-PR	Atlantic forest	Asteraceae	Tilesia		baccata	Tilesia baccata	naturalized
200	VEN-PTO	Amazon	Asteraceae	Tilesia		baccata	Tilesia baccata	naturalized
209	CE-QUI	Caatinga	Asteraceae	Tridax		procumbens	Tridax procumbens	naturalized
216	ES-PE	Atlantic forest	Asteraceae	Tridax		procumbens	Tridax procumbens	naturalized
221	PB-EP	Caatinga	Asteraceae	Tridax		procumbens	Tridax procumbens	naturalized
220	PB-PX	Caatinga	Asteraceae	Tridax		procumbens	Tridax procumbens	naturalized
222	PB-PXI	Caatinga	Asteraceae	Tridax		procumbens	Tridax procumbens	naturalized
234	RJ-MI	Atlantic forest	Asteraceae	Tridax		procumbens	Tridax procumbens	naturalized
235	RJ-CH	Atlantic forest	Asteraceae	Youngia		japonica	Youngia japonica	naturalized
233	RJ-PA	Atlantic forest	Brassicaceae	Lepidium		virginicum	Lepidium virginicum	naturalized
245	PA-HRP	Amazon	Caryophyllaceae	Drymaria		cordata	Drymaria cordata	naturalized
242	CE-MQ	Caatinga	Commelinaceae	Commelina		benghalensis	Commelina benghalensis	naturalized
216	ES-PE	Atlantic forest	Commelinaceae	Commelina	cf.	benghalensis	Commelina benghalensis	naturalized
219	PB-EB	Caatinga	Commelinaceae	Commelina		benghalensis	Commelina benghalensis	naturalized
221	PB-EP	Caatinga	Commelinaceae	Commelina		benghalensis	Commelina benghalensis	naturalized
231	PE-LU	Caatinga	Commelinaceae	Commelina		benghalensis	Commelina benghalensis	naturalized
230	PE-PTR	Caatinga	Commelinaceae	Commelina		benghalensis	Commelina benghalensis	naturalized
234	RJ-MI	Atlantic forest	Commelinaceae	Commelina		benghalensis	Commelina benghalensis	naturalized
212	CE-RV	Caatinga	Commelinaceae	Commelina		diffusa	Commelina diffusa	naturalized
221	PB-EP	Caatinga	Commelinaceae	Commelina		diffusa	Commelina diffusa	naturalized
231	PE-LU	Caatinga	Commelinaceae	Commelina		diffusa	Commelina diffusa	naturalized
237	RJ-AM	Atlantic forest	Commelinaceae	Tradescantia		zebrina	Tradescantia zebrina	naturalized
250	RJ-IM	Atlantic forest	Crassulaceae	Kalanchoe		brasiliensis	Kalanchoe crenata	exotic
223	PB-LP	Caatinga	Crassulaceae	Kalanchoe		crenata	Kalanchoe crenata	exotic
224	PB-PS	Caatinga	Crassulaceae	Kalanchoe		crenata	Kalanchoe crenata	exotic
233	RJ-PA	Atlantic forest	Crassulaceae	Kalanchoe		crenata	Kalanchoe crenata	exotic
216	ES-PE	Atlantic forest	Cucurbitaceae	Momordica		charantia	Momordica charantia	naturalized
219	PB-EB	Caatinga	Cucurbitaceae	Momordica		charantia	Momordica charantia	naturalized
229	PE-PF	Caatinga	Cucurbitaceae	Momordica		charantia	Momordica charantia	naturalized
235	RJ-CH	Atlantic forest	Cucurbitaceae	Momordica		charantia	Momordica charantia	naturalized
234	RJ-MI	Atlantic forest	Cucurbitaceae	Momordica		charantia	Momordica charantia	naturalized
232	PE-PAB	Caatinga	Cyperaceae	Cyperus		alternifolius	Cyperus alternifolius	naturalized
200	VEN-PTO	Amazon	Cyperaceae	Cyperus		esculentus	Cyperus esculentus	naturalized
232	PE-PAB	Caatinga	Cyperaceae	Cyperus		laxus	Cyperus laxus	invasive
237	RJ-AM	Atlantic forest	Cyperaceae	Cyperus		laxus	Cyperus laxus	invasive
201	SUR-VOL	Amazon	Cyperaceae	Cyperus		laxus	Cyperus laxus	invasive
232	PE-PAB	Caatinga	Cyperaceae	Cyperus		metzii	Cyperus metzii	naturalized
232	PE-PAB	Caatinga	Cyperaceae	Cyperus		rotundus	Cyperus rotundus	naturalized
220	PB-PX	Caatinga	Lamiaceae	Leonotis		nepetifolia	Leonotis nepetifolia	naturalized
211	CE-SGA	Caatinga	Lamiaceae	Mesosphaerum		suaveolens	Mesosphaerum suaveolens	invasive
210	CE-SP	Caatinga	Lamiaceae	Mesosphaerum		suaveolens	Mesosphaerum suaveolens	invasive
244	CE-SP2	Caatinga	Lamiaceae	Mesosphaerum		suaveolens	Mesosphaerum suaveolens	invasive
216	ES-PE	Atlantic forest	Lamiaceae	Mesosphaerum		suaveolens	Mesosphaerum suaveolens	invasive
245	PA-HRP	Amazon	Lamiaceae	Mesosphaerum		suaveolens	Mesosphaerum suaveolens	invasive
219	PB-EB	Caatinga	Lamiaceae	Mesosphaerum		suaveolens	Mesosphaerum suaveolens	invasive
241	PB-MC	Caatinga	Lamiaceae	Mesosphaerum		suaveolens	Mesosphaerum suaveolens	invasive
220	PB-PX	Caatinga	Lamiaceae	Mesosphaerum		suaveolens	Mesosphaerum suaveolens	invasive
234	RJ-MI	Atlantic forest	Leguminosae	Acacia		mangium	Acacia mangium	cultivated
227	PE-PG	Caatinga	Leguminosae	Cajanus		cajan	Cajanus cajan	naturalized
231	PE-LU	Caatinga	Leguminosae	Clitoria		ternatea	Clitoria ternatea	naturalized
232	PE-PAB	Caatinga	Leguminosae	Crotalaria		lanceolata	Crotalaria lanceolata	naturalized
228	PE-PC	Caatinga	Leguminosae	Crotalaria		lanceolata	Crotalaria lanceolata	naturalized
227	PE-PG	Caatinga	Leguminosae	Crotalaria		lanceolata	Crotalaria lanceolata	naturalized
216	ES-PE	Atlantic forest	Leguminosae	Crotalaria		pallida	Crotalaria pallida	naturalized
231	PE-LU	Caatinga	Leguminosae	Crotalaria		verrucosa	Crotalaria verrucosa	cultivated
231	PE-LU	Caatinga	Leguminosae	Desmodium		barbatum	Desmodium barbatum	invasive
234	RJ-MI	Atlantic forest	Leguminosae	Desmodium		barbatum	Desmodium barbatum	invasive
218	SUR-SR	Amazon	Leguminosae	Desmodium		barbatum	Desmodium barbatum	invasive
216	ES-PE	Atlantic forest	Leguminosae	Desmodium		incanum	Desmodium incanum	naturalized
228	PE-PC	Caatinga	Leguminosae	Desmodium		incanum	Desmodium incanum	naturalized
237	RJ-AM	Atlantic forest	Leguminosae	Desmodium		incanum	Desmodium incanum	naturalized
258	ES-IF	Atlantic forest	Leguminosae	Leucaena		leucocephala	Leucaena leucocephala	exotic
240	ES-CPA	Atlantic forest	Leguminosae	Macroptilium		atropurpureum	Macroptilium atropurpureum	naturalized
225	PB-PP	Caatinga	Leguminosae	Macroptilium		atropurpureum	Macroptilium atropurpureum	naturalized
213	CE-LP	Caatinga	Leguminosae	Mimosa		pudica	Mimosa pudica	invasive
212	CE-RV	Caatinga	Leguminosae	Mimosa		pudica	Mimosa pudica	invasive
211	CE-SGA	Caatinga	Leguminosae	Mimosa		pudica	Mimosa pudica	invasive
210	CE-SP	Caatinga	Leguminosae	Mimosa		pudica	Mimosa pudica	invasive
244	CE-SP2	Caatinga	Leguminosae	Mimosa		pudica	Mimosa pudica	invasive
219	PB-EB	Caatinga	Leguminosae	Mimosa		pudica	Mimosa pudica	invasive
231	PE-LU	Caatinga	Leguminosae	Mimosa		pudica	Mimosa pudica	invasive
229	PE-PF	Caatinga	Leguminosae	Parkinsonia		aculeata	Parkinsonia aculeata	naturalized
220	PB-PX	Caatinga	Leguminosae	Pithecellobium		dulce	Pithecellobium dulce	naturalized
237	RJ-AM	Atlantic forest	Malpighiaceae	Bunchosia		glandulifera	Bunchosia glandulifera	cultivated
251	RJ-IC	Atlantic forest	Malvaceae	Walteria		indica	Waltheria indica	invasive
255	BA-FS	Caatinga	Malvaceae	Waltheria		americana	Waltheria indica	invasive
216	ES-PE	Atlantic forest	Malvaceae	Waltheria		indica	Waltheria indica	invasive
222	PB-PXI	Caatinga	Malvaceae	Waltheria		indica	Waltheria indica	invasive
232	PE-PAB	Caatinga	Malvaceae	Waltheria		indica	Waltheria indica	invasive
228	PE-PC	Caatinga	Malvaceae	Waltheria		indica	Waltheria indica	invasive
202	SUR-SIP	Amazon	Malvaceae	Waltheria		indica	Waltheria indica	invasive
201	SUR-VOL	Amazon	Malvaceae	Waltheria		indica	Waltheria indica	invasive
232	PE-PAB	Caatinga	Marantaceae	Maranta		arundinacea	Maranta arundinacea	cultivated
234	RJ-MI	Atlantic forest	Myrtaceae	Psidium		guajava	Psidium guajava	naturalized
221	PB-EP	Caatinga	Nyctaginaceae	Boerhavia		diffusa	Boerhavia diffusa	naturalized
222	PB-PXI	Caatinga	Nyctaginaceae	Boerhavia		diffusa	Boerhavia diffusa	naturalized
214	ES-PP	Atlantic forest	Orchidaceae	Oeceoclades		maculata	Oeceoclades maculata	naturalized
227	PE-PG	Caatinga	Orchidaceae	Oeceoclades		maculata	Oeceoclades maculata	naturalized
235	RJ-CH	Atlantic forest	Orchidaceae	Oeceoclades		maculata	Oeceoclades maculata	naturalized
234	RJ-MI	Atlantic forest	Orchidaceae	Oeceoclades		maculata	Oeceoclades maculata	naturalized
236	RJ-PR	Atlantic forest	Orchidaceae	Oeceoclades		maculata	Oeceoclades maculata	naturalized
237	RJ-AM	Atlantic forest	Phytolaccaceae	Petiveria		alliacea	Petiveria alliacea	naturalized
235	RJ-CH	Atlantic forest	Phytolaccaceae	Petiveria		alliacea	Petiveria alliacea	naturalized
208	BA-MA	Caatinga	Phytolaccaceae	Rivina		humilis	Rivina humilis	naturalized
235	RJ-CH	Atlantic forest	Phytolaccaceae	Rivina		humilis	Rivina humilis	naturalized
234	RJ-MI	Atlantic forest	Phytolaccaceae	Rivina		humilis	Rivina humilis	naturalized
232	PE-PAB	Caatinga	Piperaceae	Piper		nigrum	Piper nigrum	cultivated
212	CE-RV	Caatinga	Poaceae	Aristida		adscensionis	Aristida adscensionis	naturalized
244	CE-SP2	Caatinga	Poaceae	Aristida		adscensionis	Aristida adscensionis	naturalized
225	PB-PP	Caatinga	Poaceae	Aristida		adscensionis	Aristida adscensionis	naturalized
241	PB-MC	Caatinga	Poaceae	Cenchrus		ciliaris	Cenchrus ciliaris	naturalized
209	CE-QUI	Caatinga	Poaceae	Cenchrus		pedicellatus	Cenchrus pedicellatus	naturalized
244	CE-SP2	Caatinga	Poaceae	Chloris		gayana	Chloris gayana	naturalized
208	BA-MA	Caatinga	Poaceae	Dactyloctenium		aegyptium	Dactyloctenium aegyptium	naturalized
209	CE-QUI	Caatinga	Poaceae	Digitaria		ciliaris	Digitaria ciliaris	naturalized
210	CE-SP	Caatinga	Poaceae	Digitaria		horizontalis	Digitaria horizontalis	naturalized
230	PE-PTR	Caatinga	Poaceae	Digitaria		horizontalis	Digitaria horizontalis	naturalized
234	RJ-MI	Atlantic forest	Poaceae	Digitaria		horizontalis	Digitaria horizontalis	naturalized
221	PB-EP	Caatinga	Poaceae	Digitaria		insularis	Digitaria insularis	naturalized
223	PB-LP	Caatinga	Poaceae	Digitaria		insularis	Digitaria insularis	naturalized
225	PB-PP	Caatinga	Poaceae	Digitaria		insularis	Digitaria insularis	naturalized
236	RJ-PR	Atlantic forest	Poaceae	Digitaria		insularis	Digitaria insularis	naturalized
212	CE-RV	Caatinga	Poaceae	Eragrostis		lehmaniana	Eragrostis lehmaniana	cultivated
211	CE-SGA	Caatinga	Poaceae	Eragrostis		lehmaniana	Eragrostis lehmaniana	cultivated
241	PB-MC	Caatinga	Poaceae	Hyparrhenia		rufa	Hyparrhenia rufa	naturalized
201	SUR-VOL	Amazon	Poaceae	Ischaemum		guianense	Ischaemum guianense	naturalized
222	PB-PXI	Caatinga	Poaceae	Megathyrsus		maximus	Megathyrsus maximus	naturalized
247	RJ-MC	Atlantic forest	Poaceae	Megathyrsus		maximus	Megathyrsus maximus	naturalized
233	RJ-PA	Atlantic forest	Poaceae	Megathyrsus		maximus	Megathyrsus maximus	naturalized
236	RJ-PR	Atlantic forest	Poaceae	Megathyrsus		maximus	Megathyrsus maximus	naturalized
214	ES-PP	Atlantic forest	Poaceae	Melinis		minutiflora	Melinis minutiflora	invasive
231	PE-LU	Caatinga	Poaceae	Melinis		minutiflora	Melinis minutiflora	invasive
228	PE-PC	Caatinga	Poaceae	Melinis		minutiflora	Melinis minutiflora	invasive
230	PE-PTR	Caatinga	Poaceae	Melinis		minutiflora	Melinis minutiflora	invasive
235	RJ-CH	Atlantic forest	Poaceae	Melinis		minutiflora	Melinis minutiflora	invasive
233	RJ-PA	Atlantic forest	Poaceae	Melinis		minutiflora	Melinis minutiflora	invasive
236	RJ-PR	Atlantic forest	Poaceae	Melinis		minutiflora	Melinis minutiflora	invasive
242	CE-MQ	Caatinga	Poaceae	Melinis		repens	Melinis repens	invasive
209	CE-QUI	Caatinga	Poaceae	Melinis		repens	Melinis repens	invasive
212	CE-RV	Caatinga	Poaceae	Melinis		repens	Melinis repens	invasive
217	MG-VM	Atlantic forest	Poaceae	Melinis		repens	Melinis repens	invasive
219	PB-EB	Caatinga	Poaceae	Melinis		repens	Melinis repens	invasive
221	PB-EP	Caatinga	Poaceae	Melinis		repens	Melinis repens	invasive
223	PB-LP	Caatinga	Poaceae	Melinis		repens	Melinis repens	invasive
225	PB-PP	Caatinga	Poaceae	Melinis		repens	Melinis repens	invasive
232	PE-PAB	Caatinga	Poaceae	Melinis		repens	Melinis repens	invasive
229	PE-PF	Caatinga	Poaceae	Melinis		repens	Melinis repens	invasive
230	PE-PTR	Caatinga	Poaceae	Melinis		repens	Melinis repens	invasive
233	RJ-PA	Atlantic forest	Poaceae	Melinis		repens	Melinis repens	invasive
236	RJ-PR	Atlantic forest	Poaceae	Melinis		repens	Melinis repens	invasive
231	PE-LU	Caatinga	Poaceae	Urochloa		decumbens	Urochloa decumbens	naturalized
209	CE-QUI	Caatinga	Poaceae	Urochloa		fusca	Urochloa fusca	naturalized
219	PB-EB	Caatinga	Poaceae	Urochloa		fusca	Urochloa fusca	naturalized
213	CE-LP	Caatinga	Poaceae	Urochloa		mollis	Urochloa mollis	naturalized
219	PB-EB	Caatinga	Poaceae	Urochloa		mollis	Urochloa mollis	naturalized
241	PB-MC	Caatinga	Poaceae	Urochloa		mollis	Urochloa mollis	naturalized
225	PB-PP	Caatinga	Poaceae	Urochloa		mollis	Urochloa mollis	naturalized
222	PB-PXI	Caatinga	Poaceae	Urochloa		plantaginea	Urochloa plantaginea	naturalized
211	CE-SGA	Caatinga	Portulacaceae	Portulaca		oleracea	Portulaca oleracea	naturalized
244	CE-SP2	Caatinga	Portulacaceae	Portulaca		oleracea	Portulaca oleracea	naturalized
219	PB-EB	Caatinga	Portulacaceae	Portulaca		oleracea	Portulaca oleracea	naturalized
241	PB-MC	Caatinga	Portulacaceae	Portulaca		oleracea	Portulaca oleracea	naturalized
231	PE-LU	Caatinga	Portulacaceae	Portulaca		oleracea	Portulaca oleracea	naturalized
230	PE-PTR	Caatinga	Portulacaceae	Portulaca		oleracea	Portulaca oleracea	naturalized
234	RJ-MI	Atlantic forest	Portulacaceae	Portulaca		oleracea	Portulaca oleracea	naturalized
236	RJ-PR	Atlantic forest	Portulacaceae	Portulaca		oleracea	Portulaca oleracea	naturalized
209	CE-QUI	Caatinga	Rubiaceae	Borreria		capitata	Borreria capitata	invasive
216	ES-PE	Atlantic forest	Rubiaceae	Borreria		capitata	Borreria capitata	invasive
203	GF-FG	Amazon	Rubiaceae	Borreria		capitata	Borreria capitata	invasive
204	GF-MCH	Amazon	Rubiaceae	Borreria		capitata	Borreria capitata	invasive
236	RJ-PR	Atlantic forest	Rubiaceae	Coffea		arabica	Coffea arabica	naturalized
208	BA-MA	Caatinga	Solanaceae	Nicotiana		glauca	Nicotiana glauca	naturalized
229	PE-PF	Caatinga	Solanaceae	Nicotiana		glauca	Nicotiana glauca	naturalized
240	ES-CPA	Atlantic forest	Solanaceae	Physalis		peruviana	Physalis peruviana	naturalized
221	PB-EP	Caatinga	Turneraceae	Turnera		ulmifolia	Turnera ulmifolia	cultivated
231	PE-LU	Caatinga	Turneraceae	Turnera		ulmifolia	Turnera ulmifolia	cultivated
229	PE-PF	Caatinga	Turneraceae	Turnera		ulmifolia	Turnera ulmifolia	cultivated
218	SUR-SR	Amazon	Turneraceae	Turnera		ulmifolia	Turnera ulmifolia	cultivated
207	BA-MT	Caatinga	Verbenaceae	Lantana		camara	Lantana camara	naturalized
242	CE-MQ	Caatinga	Verbenaceae	Lantana		camara	Lantana camara	naturalized
209	CE-QUI	Caatinga	Verbenaceae	Lantana		camara	Lantana camara	naturalized
215	ES-AM	Atlantic forest	Verbenaceae	Lantana		camara	Lantana camara	naturalized
240	ES-CPA	Atlantic forest	Verbenaceae	Lantana		camara	Lantana camara	naturalized
216	ES-PE	Atlantic forest	Verbenaceae	Lantana		camara	Lantana camara	naturalized
221	PB-EP	Caatinga	Verbenaceae	Lantana		camara	Lantana camara	naturalized
225	PB-PP	Caatinga	Verbenaceae	Lantana		camara	Lantana camara	naturalized
220	PB-PX	Caatinga	Verbenaceae	Lantana		camara	Lantana camara	naturalized
222	PB-PXI	Caatinga	Verbenaceae	Lantana		camara	Lantana camara	naturalized
231	PE-LU	Caatinga	Verbenaceae	Lantana		camara	Lantana camara	naturalized
228	PE-PC	Caatinga	Verbenaceae	Lantana		camara	Lantana camara	naturalized
229	PE-PF	Caatinga	Verbenaceae	Lantana		camara	Lantana camara	naturalized
227	PE-PG	Caatinga	Verbenaceae	Lantana		camara	Lantana camara	naturalized
230	PE-PTR	Caatinga	Verbenaceae	Lantana		camara	Lantana camara	naturalized
234	RJ-MI	Atlantic forest	Verbenaceae	Lantana		camara	Lantana camara	naturalized
