# Supplementary material for: A wide range of South American inselberg floras reveal cohesive biome patterns
Source: Front Plant Sci. 2022 Sep 29;13:928577. doi: 10.3389/fpls.2022.928577 (PMC9559578; doi:10.3389/fpls.2022.928577)
Supplement: Supplementary file 4 [file Table_4.xlsx]

## Sheet: Sheet1
SCODE	SAMPNAME	DOMAIN	FAMILY	GENUS	cf	SP1	Species	Observations
237	RJ-AM	Atlantic forest	Acanthaceae	Thunbergia		alata	Thunbergia alata	naturalized
234	RJ-MI	Atlantic forest	Acanthaceae	Thunbergia		alata	Thunbergia alata	naturalized
236	RJ-PR	Atlantic forest	Acanthaceae	Thunbergia		alata	Thunbergia alata	naturalized
223	PB-LP	Caatinga	Agavaceae	Agave		sisalana	Agave sisalana	exotic
202	SUR-SIP	Amazon	Agavaceae	Furcraea		foetida	Furcraea foetida	invasive
201	SUR-VOL	Amazon	Agavaceae	Furcraea		foetida	Furcraea foetida	invasive
234	RJ-MI	Atlantic forest	Agavaceae	Herreria		glaziovii	Herreria glaziovii	exotic
208	BA-MA	Caatinga	Amaranthaceae	Amaranthus		viridis	Amaranthus viridis	naturalized
233	RJ-PA	Atlantic forest	Amaranthaceae	Amaranthus		spinosus	Amaranthus spinosus	naturalized
221	PB-EP	Caatinga	Apiaceae	Foeniculum		vulgare	Foeniculum vulgare	cultivated
233	RJ-PA	Atlantic forest	Apiaceae	Petroselinum		crispum	Petroselinum crispum	cultivated
208	BA-MA	Caatinga	Apocynaceae	Calotropis		procera	Calotropis procera	naturalized
242	CE-MQ	Caatinga	Apocynaceae	Calotropis		procera	Calotropis procera	naturalized
229	PE-PF	Caatinga	Apocynaceae	Calotropis		procera	Calotropis procera	naturalized
242	CE-MQ	Caatinga	Apocynaceae	Cryptostegia		madagascariensis	Cryptostegia madagascariensis	naturalized
221	PB-EP	Caatinga	Asparagaceae	Agave		sisalana	Agave sisalana	exotic
227	PE-PG	Caatinga	Asparagaceae	Agave		sisalana	Agave sisalana	exotic
258	ES-IF	Atlantic forest	Asparagaceae	Furcraea		foetida	Furcraea foetida	invasive
203	GF-FG	Amazon	Asparagaceae	Furcraea		foetida	Furcraea foetida	invasive
231	PE-LU	Caatinga	Asparagaceae	Furcraea		foetida	Furcraea foetida	invasive
237	RJ-AM	Atlantic forest	Asparagaceae	Furcraea		foetida	Furcraea foetida	invasive
247	RJ-MC	Atlantic forest	Asparagaceae	Furcraea		gigantea	Furcraea foetida	invasive
218	SUR-SR	Amazon	Asparagaceae	Furcraea		foetida	Furcraea foetida	invasive
213	CE-LP	Caatinga	Asteraceae	Bidens		bipinnata	Bidens bipinnata	naturalized
215	ES-AM	Atlantic forest	Asteraceae	Bidens		squarrosa	Bidens squarrosa	naturalized
241	PB-MC	Caatinga	Asteraceae	Bidens		pilosa	Bidens pilosa	naturalized
224	PB-PS	Caatinga	Asteraceae	Bidens	cf	bipinnata	Bidens bipinnata	naturalized
222	PB-PXI	Caatinga	Asteraceae	Bidens		pilosa	Bidens pilosa	naturalized
231	PE-LU	Caatinga	Asteraceae	Bidens		pilosa	Bidens pilosa	naturalized
232	PE-PAB	Caatinga	Asteraceae	Bidens		pilosa	Bidens pilosa	naturalized
228	PE-PC	Caatinga	Asteraceae	Bidens		pilosa	Bidens pilosa	naturalized
227	PE-PG	Caatinga	Asteraceae	Bidens		pilosa	Bidens pilosa	naturalized
231	PE-LU	Caatinga	Asteraceae	Cyanthillium		cinereum	Cyanthillium cinereum	naturalized
234	RJ-MI	Atlantic forest	Asteraceae	Cyanthillium		cinereum	Cyanthillium cinereum	naturalized
240	ES-CPA	Atlantic forest	Asteraceae	Emilia		fosbergii	Emilia fosbergii	invasive
258	ES-IF	Atlantic forest	Asteraceae	Emilia		fosbergii	Emilia fosbergii	invasive
227	PE-PG	Caatinga	Asteraceae	Emilia		fosbergii	Emilia fosbergii	invasive
247	RJ-MC	Atlantic forest	Asteraceae	Emilia		sagitata	Emilia fosbergii	invasive
233	RJ-PA	Atlantic forest	Asteraceae	Emilia		fosbergii	Emilia fosbergii	invasive
221	PB-EP	Caatinga	Asteraceae	Emilia		sonchifolia	Emilia sonchifolia	naturalized
220	PB-PX	Caatinga	Asteraceae	Emilia		sonchifolia	Emilia sonchifolia	naturalized
228	PE-PC	Caatinga	Asteraceae	Emilia		sonchifolia	Emilia sonchifolia	naturalized
230	PE-PTR	Caatinga	Asteraceae	Emilia		sonchifolia	Emilia sonchifolia	naturalized
234	RJ-MI	Atlantic forest	Asteraceae	Emilia		sonchifolia	Emilia sonchifolia	naturalized
223	PB-LP	Caatinga	Asteraceae	Emilia		fosbergii	Emilia fosbergii	invasive
222	PB-PXI	Caatinga	Asteraceae	Galinsoga		parviflora	Galinsoga parviflora	naturalized
226	PB-FZ	Caatinga	Asteraceae	Tilesia		baccata	Tilesia baccata	naturalized
237	RJ-AM	Atlantic forest	Asteraceae	Tilesia		baccata	Tilesia baccata	naturalized
236	RJ-PR	Atlantic forest	Asteraceae	Tilesia		baccata	Tilesia baccata	naturalized
200	VEN-PTO	Amazon	Asteraceae	Tilesia		baccata	Tilesia baccata	naturalized
209	CE-QUI	Caatinga	Asteraceae	Tridax		procumbens	Tridax procumbens	naturalized
216	ES-PE	Atlantic forest	Asteraceae	Tridax		procumbens	Tridax procumbens	naturalized
221	PB-EP	Caatinga	Asteraceae	Tridax		procumbens	Tridax procumbens	naturalized
220	PB-PX	Caatinga	Asteraceae	Tridax		procumbens	Tridax procumbens	naturalized
222	PB-PXI	Caatinga	Asteraceae	Tridax		procumbens	Tridax procumbens	naturalized
234	RJ-MI	Atlantic forest	Asteraceae	Tridax		procumbens	Tridax procumbens	naturalized
235	RJ-CH	Atlantic forest	Asteraceae	Youngia		japonica	Youngia japonica	naturalized
233	RJ-PA	Atlantic forest	Brassicaceae	Lepidium		virginicum	Lepidium virginicum	naturalized
245	PA-HRP	Amazon	Caryophyllaceae	Drymaria		cordata	Drymaria cordata	naturalized
242	CE-MQ	Caatinga	Commelinaceae	Commelina		benghalensis	Commelina benghalensis	naturalized
212	CE-RV	Caatinga	Commelinaceae	Commelina		diffusa	Commelina diffusa	naturalized
216	ES-PE	Atlantic forest	Commelinaceae	Commelina	cf.	benghalensis	Commelina benghalensis	naturalized
219	PB-EB	Caatinga	Commelinaceae	Commelina		benghalensis	Commelina benghalensis	naturalized
221	PB-EP	Caatinga	Commelinaceae	Commelina		benghalensis	Commelina benghalensis	naturalized
221	PB-EP	Caatinga	Commelinaceae	Commelina		diffusa	Commelina diffusa	naturalized
231	PE-LU	Caatinga	Commelinaceae	Commelina		benghalensis	Commelina benghalensis	naturalized
231	PE-LU	Caatinga	Commelinaceae	Commelina		diffusa	Commelina diffusa	naturalized
230	PE-PTR	Caatinga	Commelinaceae	Commelina		benghalensis	Commelina benghalensis	naturalized
234	RJ-MI	Atlantic forest	Commelinaceae	Commelina		benghalensis	Commelina benghalensis	naturalized
237	RJ-AM	Atlantic forest	Commelinaceae	Tradescantia		zebrina	Tradescantia zebrina	naturalized
223	PB-LP	Caatinga	Crassulaceae	Kalanchoe		crenata	Kalanchoe crenata	exotic
224	PB-PS	Caatinga	Crassulaceae	Kalanchoe		crenata	Kalanchoe crenata	exotic
250	RJ-IM	Atlantic forest	Crassulaceae	Kalanchoe		brasiliensis	Kalanchoe crenata	exotic
233	RJ-PA	Atlantic forest	Crassulaceae	Kalanchoe		crenata	Kalanchoe crenata	exotic
216	ES-PE	Atlantic forest	Cucurbitaceae	Momordica		charantia	Momordica charantia	naturalized
219	PB-EB	Caatinga	Cucurbitaceae	Momordica		charantia	Momordica charantia	naturalized
229	PE-PF	Caatinga	Cucurbitaceae	Momordica		charantia	Momordica charantia	naturalized
235	RJ-CH	Atlantic forest	Cucurbitaceae	Momordica		charantia	Momordica charantia	naturalized
234	RJ-MI	Atlantic forest	Cucurbitaceae	Momordica		charantia	Momordica charantia	naturalized
232	PE-PAB	Caatinga	Cyperaceae	Cyperus		laxus	Cyperus laxus	invasive
237	RJ-AM	Atlantic forest	Cyperaceae	Cyperus		laxus	Cyperus laxus	invasive
201	SUR-VOL	Amazon	Cyperaceae	Cyperus		laxus	Cyperus laxus	invasive
232	PE-PAB	Caatinga	Cyperaceae	Cyperus		alternifolius	Cyperus alternifolius	naturalized
232	PE-PAB	Caatinga	Cyperaceae	Cyperus		metzii	Cyperus metzii	naturalized
232	PE-PAB	Caatinga	Cyperaceae	Cyperus		rotundus	Cyperus rotundus	naturalized
200	VEN-PTO	Amazon	Cyperaceae	Cyperus		esculentus	Cyperus esculentus	naturalized
231	PE-LU	Caatinga	Fabaceae	Desmodium		barbatum	Desmodium barbatum	invasive
234	RJ-MI	Atlantic forest	Fabaceae	Desmodium		barbatum	Desmodium barbatum	invasive
218	SUR-SR	Amazon	Fabaceae	Desmodium		barbatum	Desmodium barbatum	invasive
258	ES-IF	Atlantic forest	Fabaceae	Leucaena		leucocephala	Leucaena leucocephala	exotic
213	CE-LP	Caatinga	Fabaceae	Mimosa		pudica	Mimosa pudica	invasive
212	CE-RV	Caatinga	Fabaceae	Mimosa		pudica	Mimosa pudica	invasive
211	CE-SGA	Caatinga	Fabaceae	Mimosa		pudica	Mimosa pudica	invasive
210	CE-SP	Caatinga	Fabaceae	Mimosa		pudica	Mimosa pudica	invasive
244	CE-SP2	Caatinga	Fabaceae	Mimosa		pudica	Mimosa pudica	invasive
219	PB-EB	Caatinga	Fabaceae	Mimosa		pudica	Mimosa pudica	invasive
231	PE-LU	Caatinga	Fabaceae	Mimosa		pudica	Mimosa pudica	invasive
220	PB-PX	Caatinga	Lamiaceae	Leonotis		nepetifolia	Leonotis nepetifolia	naturalized
211	CE-SGA	Caatinga	Lamiaceae	Mesosphaerum		suaveolens	Mesosphaerum suaveolens	invasive
210	CE-SP	Caatinga	Lamiaceae	Mesosphaerum		suaveolens	Mesosphaerum suaveolens	invasive
244	CE-SP2	Caatinga	Lamiaceae	Mesosphaerum		suaveolens	Mesosphaerum suaveolens	invasive
216	ES-PE	Atlantic forest	Lamiaceae	Mesosphaerum		suaveolens	Mesosphaerum suaveolens	invasive
245	PA-HRP	Amazon	Lamiaceae	Mesosphaerum		suaveolens	Mesosphaerum suaveolens	invasive
219	PB-EB	Caatinga	Lamiaceae	Mesosphaerum		suaveolens	Mesosphaerum suaveolens	invasive
241	PB-MC	Caatinga	Lamiaceae	Mesosphaerum		suaveolens	Mesosphaerum suaveolens	invasive
220	PB-PX	Caatinga	Lamiaceae	Mesosphaerum		suaveolens	Mesosphaerum suaveolens	invasive
234	RJ-MI	Atlantic forest	Leguminosae	Acacia		mangium	Acacia mangium	cultivated
227	PE-PG	Caatinga	Leguminosae	Cajanus		cajan	Cajanus cajan	naturalized
231	PE-LU	Caatinga	Leguminosae	Clitoria		ternatea	Clitoria ternatea	naturalized
216	ES-PE	Atlantic forest	Leguminosae	Crotalaria		pallida	Crotalaria pallida	naturalized
231	PE-LU	Caatinga	Leguminosae	Crotalaria		verrucosa	Crotalaria verrucosa	cultivated
232	PE-PAB	Caatinga	Leguminosae	Crotalaria		lanceolata	Crotalaria lanceolata	naturalized
228	PE-PC	Caatinga	Leguminosae	Crotalaria		lanceolata	Crotalaria lanceolata	naturalized
227	PE-PG	Caatinga	Leguminosae	Crotalaria		lanceolata	Crotalaria lanceolata	naturalized
216	ES-PE	Atlantic forest	Leguminosae	Desmodium		incanum	Desmodium incanum	naturalized
228	PE-PC	Caatinga	Leguminosae	Desmodium		incanum	Desmodium incanum	naturalized
237	RJ-AM	Atlantic forest	Leguminosae	Desmodium		incanum	Desmodium incanum	naturalized
240	ES-CPA	Atlantic forest	Leguminosae	Macroptilium		atropurpureum	Macroptilium atropurpureum	naturalized
225	PB-PP	Caatinga	Leguminosae	Macroptilium		atropurpureum	Macroptilium atropurpureum	naturalized
229	PE-PF	Caatinga	Leguminosae	Parkinsonia		aculeata	Parkinsonia aculeata	naturalized
220	PB-PX	Caatinga	Leguminosae	Pithecellobium		dulce	Pithecellobium dulce	naturalized
237	RJ-AM	Atlantic forest	Malpighiaceae	Bunchosia		glandulifera	Bunchosia glandulifera	cultivated
251	RJ-IC	Atlantic forest	Malvaceae	Walteria		indica	Waltheria indica	invasive
255	BA-FS	Caatinga	Malvaceae	Waltheria		americana	Waltheria indica	invasive
216	ES-PE	Atlantic forest	Malvaceae	Waltheria		indica	Waltheria indica	invasive
222	PB-PXI	Caatinga	Malvaceae	Waltheria		indica	Waltheria indica	invasive
232	PE-PAB	Caatinga	Malvaceae	Waltheria		indica	Waltheria indica	invasive
228	PE-PC	Caatinga	Malvaceae	Waltheria		indica	Waltheria indica	invasive
202	SUR-SIP	Amazon	Malvaceae	Waltheria		indica	Waltheria indica	invasive
201	SUR-VOL	Amazon	Malvaceae	Waltheria		indica	Waltheria indica	invasive
232	PE-PAB	Caatinga	Marantaceae	Maranta		arundinacea	Maranta arundinacea	cultivated
234	RJ-MI	Atlantic forest	Myrtaceae	Psidium		guajava	Psidium guajava	naturalized
221	PB-EP	Caatinga	Nyctaginaceae	Boerhavia		diffusa	Boerhavia diffusa	naturalized
222	PB-PXI	Caatinga	Nyctaginaceae	Boerhavia		diffusa	Boerhavia diffusa	naturalized
214	ES-PP	Atlantic forest	Orchidaceae	Oeceoclades		maculata	Oeceoclades maculata	naturalized
227	PE-PG	Caatinga	Orchidaceae	Oeceoclades		maculata	Oeceoclades maculata	naturalized
235	RJ-CH	Atlantic forest	Orchidaceae	Oeceoclades		maculata	Oeceoclades maculata	naturalized
234	RJ-MI	Atlantic forest	Orchidaceae	Oeceoclades		maculata	Oeceoclades maculata	naturalized
236	RJ-PR	Atlantic forest	Orchidaceae	Oeceoclades		maculata	Oeceoclades maculata	naturalized
237	RJ-AM	Atlantic forest	Phytolaccaceae	Petiveria		alliacea	Petiveria alliacea	naturalized
235	RJ-CH	Atlantic forest	Phytolaccaceae	Petiveria		alliacea	Petiveria alliacea	naturalized
208	BA-MA	Caatinga	Phytolaccaceae	Rivina		humilis	Rivina humilis	naturalized
235	RJ-CH	Atlantic forest	Phytolaccaceae	Rivina		humilis	Rivina humilis	naturalized
234	RJ-MI	Atlantic forest	Phytolaccaceae	Rivina		humilis	Rivina humilis	naturalized
232	PE-PAB	Caatinga	Piperaceae	Piper		nigrum	Piper nigrum	cultivated
212	CE-RV	Caatinga	Poaceae	Aristida		adscensionis	Aristida adscensionis	naturalized
244	CE-SP2	Caatinga	Poaceae	Aristida		adscensionis	Aristida adscensionis	naturalized
225	PB-PP	Caatinga	Poaceae	Aristida		adscensionis	Aristida adscensionis	naturalized
209	CE-QUI	Caatinga	Poaceae	Cenchrus		pedicellatus	Cenchrus pedicellatus	naturalized
241	PB-MC	Caatinga	Poaceae	Cenchrus		ciliaris	Cenchrus ciliaris	naturalized
244	CE-SP2	Caatinga	Poaceae	Chloris		gayana	Chloris gayana	naturalized
208	BA-MA	Caatinga	Poaceae	Dactyloctenium		aegyptium	Dactyloctenium aegyptium	naturalized
209	CE-QUI	Caatinga	Poaceae	Digitaria		ciliaris	Digitaria ciliaris	naturalized
210	CE-SP	Caatinga	Poaceae	Digitaria		horizontalis	Digitaria horizontalis	naturalized
221	PB-EP	Caatinga	Poaceae	Digitaria		insularis	Digitaria insularis	naturalized
223	PB-LP	Caatinga	Poaceae	Digitaria		insularis	Digitaria insularis	naturalized
225	PB-PP	Caatinga	Poaceae	Digitaria		insularis	Digitaria insularis	naturalized
230	PE-PTR	Caatinga	Poaceae	Digitaria		horizontalis	Digitaria horizontalis	naturalized
234	RJ-MI	Atlantic forest	Poaceae	Digitaria		horizontalis	Digitaria horizontalis	naturalized
236	RJ-PR	Atlantic forest	Poaceae	Digitaria		insularis	Digitaria insularis	naturalized
212	CE-RV	Caatinga	Poaceae	Eragrostis		lehmaniana	Eragrostis lehmaniana	cultivated
211	CE-SGA	Caatinga	Poaceae	Eragrostis		lehmaniana	Eragrostis lehmaniana	cultivated
241	PB-MC	Caatinga	Poaceae	Hyparrhenia		rufa	Hyparrhenia rufa	naturalized
201	SUR-VOL	Amazon	Poaceae	Ischaemum		guianense	Ischaemum guianense	naturalized
222	PB-PXI	Caatinga	Poaceae	Megathyrsus		maximus	Megathyrsus maximus	naturalized
247	RJ-MC	Atlantic forest	Poaceae	Megathyrsus		maximus	Megathyrsus maximus	naturalized
233	RJ-PA	Atlantic forest	Poaceae	Megathyrsus		maximus	Megathyrsus maximus	naturalized
236	RJ-PR	Atlantic forest	Poaceae	Megathyrsus		maximus	Megathyrsus maximus	naturalized
242	CE-MQ	Caatinga	Poaceae	Melinis		repens	Melinis repens	invasive
209	CE-QUI	Caatinga	Poaceae	Melinis		repens	Melinis repens	invasive
212	CE-RV	Caatinga	Poaceae	Melinis		repens	Melinis repens	invasive
214	ES-PP	Atlantic forest	Poaceae	Melinis		minutiflora	Melinis minutiflora	invasive
217	MG-VM	Atlantic forest	Poaceae	Melinis		repens	Melinis repens	invasive
219	PB-EB	Caatinga	Poaceae	Melinis		repens	Melinis repens	invasive
221	PB-EP	Caatinga	Poaceae	Melinis		repens	Melinis repens	invasive
223	PB-LP	Caatinga	Poaceae	Melinis		repens	Melinis repens	invasive
225	PB-PP	Caatinga	Poaceae	Melinis		repens	Melinis repens	invasive
231	PE-LU	Caatinga	Poaceae	Melinis		minutiflora	Melinis minutiflora	invasive
232	PE-PAB	Caatinga	Poaceae	Melinis		repens	Melinis repens	invasive
228	PE-PC	Caatinga	Poaceae	Melinis		minutiflora	Melinis minutiflora	invasive
229	PE-PF	Caatinga	Poaceae	Melinis		repens	Melinis repens	invasive
230	PE-PTR	Caatinga	Poaceae	Melinis		minutiflora	Melinis minutiflora	invasive
230	PE-PTR	Caatinga	Poaceae	Melinis		repens	Melinis repens	invasive
235	RJ-CH	Atlantic forest	Poaceae	Melinis		minutiflora	Melinis minutiflora	invasive
233	RJ-PA	Atlantic forest	Poaceae	Melinis		minutiflora	Melinis minutiflora	invasive
233	RJ-PA	Atlantic forest	Poaceae	Melinis		repens	Melinis repens	invasive
236	RJ-PR	Atlantic forest	Poaceae	Melinis		minutiflora	Melinis minutiflora	invasive
236	RJ-PR	Atlantic forest	Poaceae	Melinis		repens	Melinis repens	invasive
213	CE-LP	Caatinga	Poaceae	Urochloa		mollis	Urochloa mollis	naturalized
209	CE-QUI	Caatinga	Poaceae	Urochloa		fusca	Urochloa fusca	naturalized
219	PB-EB	Caatinga	Poaceae	Urochloa		fusca	Urochloa fusca	naturalized
219	PB-EB	Caatinga	Poaceae	Urochloa		mollis	Urochloa mollis	naturalized
241	PB-MC	Caatinga	Poaceae	Urochloa		mollis	Urochloa mollis	naturalized
225	PB-PP	Caatinga	Poaceae	Urochloa		mollis	Urochloa mollis	naturalized
222	PB-PXI	Caatinga	Poaceae	Urochloa		plantaginea	Urochloa plantaginea	naturalized
231	PE-LU	Caatinga	Poaceae	Urochloa		decumbens	Urochloa decumbens	naturalized
211	CE-SGA	Caatinga	Portulacaceae	Portulaca		oleracea	Portulaca oleracea	naturalized
244	CE-SP2	Caatinga	Portulacaceae	Portulaca		oleracea	Portulaca oleracea	naturalized
219	PB-EB	Caatinga	Portulacaceae	Portulaca		oleracea	Portulaca oleracea	naturalized
241	PB-MC	Caatinga	Portulacaceae	Portulaca		oleracea	Portulaca oleracea	naturalized
231	PE-LU	Caatinga	Portulacaceae	Portulaca		oleracea	Portulaca oleracea	naturalized
230	PE-PTR	Caatinga	Portulacaceae	Portulaca		oleracea	Portulaca oleracea	naturalized
234	RJ-MI	Atlantic forest	Portulacaceae	Portulaca		oleracea	Portulaca oleracea	naturalized
236	RJ-PR	Atlantic forest	Portulacaceae	Portulaca		oleracea	Portulaca oleracea	naturalized
209	CE-QUI	Caatinga	Rubiaceae	Borreria		capitata	Borreria capitata	invasive
216	ES-PE	Atlantic forest	Rubiaceae	Borreria		capitata	Borreria capitata	invasive
203	GF-FG	Amazon	Rubiaceae	Borreria		capitata	Borreria capitata	invasive
204	GF-MCH	Amazon	Rubiaceae	Borreria		capitata	Borreria capitata	invasive
236	RJ-PR	Atlantic forest	Rubiaceae	Coffea		arabica	Coffea arabica	naturalized
208	BA-MA	Caatinga	Solanaceae	Nicotiana		glauca	Nicotiana glauca	naturalized
229	PE-PF	Caatinga	Solanaceae	Nicotiana		glauca	Nicotiana glauca	naturalized
240	ES-CPA	Atlantic forest	Solanaceae	Physalis		peruviana	Physalis peruviana	naturalized
221	PB-EP	Caatinga	Turneraceae	Turnera		ulmifolia	Turnera ulmifolia	cultivated
231	PE-LU	Caatinga	Turneraceae	Turnera		ulmifolia	Turnera ulmifolia	cultivated
229	PE-PF	Caatinga	Turneraceae	Turnera		ulmifolia	Turnera ulmifolia	cultivated
218	SUR-SR	Amazon	Turneraceae	Turnera		ulmifolia	Turnera ulmifolia	cultivated
207	BA-MT	Caatinga	Verbenaceae	Lantana		camara	Lantana camara	naturalized
242	CE-MQ	Caatinga	Verbenaceae	Lantana		camara	Lantana camara	naturalized
209	CE-QUI	Caatinga	Verbenaceae	Lantana		camara	Lantana camara	naturalized
215	ES-AM	Atlantic forest	Verbenaceae	Lantana		camara	Lantana camara	naturalized
240	ES-CPA	Atlantic forest	Verbenaceae	Lantana		camara	Lantana camara	naturalized
216	ES-PE	Atlantic forest	Verbenaceae	Lantana		camara	Lantana camara	naturalized
221	PB-EP	Caatinga	Verbenaceae	Lantana		camara	Lantana camara	naturalized
225	PB-PP	Caatinga	Verbenaceae	Lantana		camara	Lantana camara	naturalized
220	PB-PX	Caatinga	Verbenaceae	Lantana		camara	Lantana camara	naturalized
222	PB-PXI	Caatinga	Verbenaceae	Lantana		camara	Lantana camara	naturalized
231	PE-LU	Caatinga	Verbenaceae	Lantana		camara	Lantana camara	naturalized
228	PE-PC	Caatinga	Verbenaceae	Lantana		camara	Lantana camara	naturalized
229	PE-PF	Caatinga	Verbenaceae	Lantana		camara	Lantana camara	naturalized
227	PE-PG	Caatinga	Verbenaceae	Lantana		camara	Lantana camara	naturalized
230	PE-PTR	Caatinga	Verbenaceae	Lantana		camara	Lantana camara	naturalized
234	RJ-MI	Atlantic forest	Verbenaceae	Lantana		camara	Lantana camara	naturalized
245	PA-HRP	Amazon	Asteraceae	Bidens		pilosa	Bidens pilosa	Herb|Subshrub

## Sheet: Sheet2
FAMILY	GENUS	cf	SP1	Species	Observations
Leguminosae	Acacia		mangium	Acacia mangium	cultivated
Agavaceae	Agave		sisalana	Agave sisalana	exotic
Amaranthaceae	Amaranthus		spinosus	Amaranthus spinosus	naturalized
Amaranthaceae	Amaranthus		viridis	Amaranthus viridis	naturalized
Poaceae	Aristida		adscensionis	Aristida adscensionis	naturalized
Asteraceae	Bidens		bipinnata	Bidens bipinnata	naturalized
Asteraceae	Bidens		pilosa	Bidens pilosa	Herb|Subshrub
Asteraceae	Bidens		squarrosa	Bidens squarrosa	naturalized
Nyctaginaceae	Boerhavia		diffusa	Boerhavia diffusa	naturalized
Rubiaceae	Borreria		capitata	Borreria capitata	invasive
Malpighiaceae	Bunchosia		glandulifera	Bunchosia glandulifera	cultivated
Leguminosae	Cajanus		cajan	Cajanus cajan	naturalized
Apocynaceae	Calotropis		procera	Calotropis procera	naturalized
Poaceae	Cenchrus		ciliaris	Cenchrus ciliaris	naturalized
Poaceae	Cenchrus		pedicellatus	Cenchrus pedicellatus	naturalized
Poaceae	Chloris		gayana	Chloris gayana	naturalized
Leguminosae	Clitoria		ternatea	Clitoria ternatea	naturalized
Rubiaceae	Coffea		arabica	Coffea arabica	naturalized
Commelinaceae	Commelina		benghalensis	Commelina benghalensis	naturalized
Commelinaceae	Commelina		diffusa	Commelina diffusa	naturalized
Leguminosae	Crotalaria		lanceolata	Crotalaria lanceolata	naturalized
Leguminosae	Crotalaria		pallida	Crotalaria pallida	naturalized
Leguminosae	Crotalaria		verrucosa	Crotalaria verrucosa	cultivated
Apocynaceae	Cryptostegia		madagascariensis	Cryptostegia madagascariensis	naturalized
Asteraceae	Cyanthillium		cinereum	Cyanthillium cinereum	naturalized
Cyperaceae	Cyperus		alternifolius	Cyperus alternifolius	naturalized
Cyperaceae	Cyperus		esculentus	Cyperus esculentus	naturalized
Cyperaceae	Cyperus		laxus	Cyperus laxus	invasive
Cyperaceae	Cyperus		metzii	Cyperus metzii	naturalized
Cyperaceae	Cyperus		rotundus	Cyperus rotundus	naturalized
Poaceae	Dactyloctenium		aegyptium	Dactyloctenium aegyptium	naturalized
Fabaceae	Desmodium		barbatum	Desmodium barbatum	invasive
Leguminosae	Desmodium		incanum	Desmodium incanum	naturalized
Poaceae	Digitaria		ciliaris	Digitaria ciliaris	naturalized
Poaceae	Digitaria		horizontalis	Digitaria horizontalis	naturalized
Poaceae	Digitaria		insularis	Digitaria insularis	naturalized
Caryophyllaceae	Drymaria		cordata	Drymaria cordata	naturalized
Asteraceae	Emilia		fosbergii	Emilia fosbergii	invasive
Asteraceae	Emilia		sonchifolia	Emilia sonchifolia	naturalized
Poaceae	Eragrostis		lehmaniana	Eragrostis lehmaniana	cultivated
Apiaceae	Foeniculum		vulgare	Foeniculum vulgare	cultivated
Agavaceae	Furcraea		foetida	Furcraea foetida	invasive
Asteraceae	Galinsoga		parviflora	Galinsoga parviflora	naturalized
Agavaceae	Herreria		glaziovii	Herreria glaziovii	exotic
Poaceae	Hyparrhenia		rufa	Hyparrhenia rufa	naturalized
Poaceae	Ischaemum		guianense	Ischaemum guianense	naturalized
Crassulaceae	Kalanchoe		crenata	Kalanchoe crenata	exotic
Verbenaceae	Lantana		camara	Lantana camara	naturalized
Lamiaceae	Leonotis		nepetifolia	Leonotis nepetifolia	naturalized
Brassicaceae	Lepidium		virginicum	Lepidium virginicum	naturalized
Fabaceae	Leucaena		leucocephala	Leucaena leucocephala	exotic
Leguminosae	Macroptilium		atropurpureum	Macroptilium atropurpureum	naturalized
Marantaceae	Maranta		arundinacea	Maranta arundinacea	cultivated
Poaceae	Megathyrsus		maximus	Megathyrsus maximus	naturalized
Poaceae	Melinis		minutiflora	Melinis minutiflora	invasive
Poaceae	Melinis		repens	Melinis repens	invasive
Lamiaceae	Mesosphaerum		suaveolens	Mesosphaerum suaveolens	invasive
Fabaceae	Mimosa		pudica	Mimosa pudica	invasive
Cucurbitaceae	Momordica		charantia	Momordica charantia	naturalized
Solanaceae	Nicotiana		glauca	Nicotiana glauca	naturalized
Orchidaceae	Oeceoclades		maculata	Oeceoclades maculata	naturalized
Leguminosae	Parkinsonia		aculeata	Parkinsonia aculeata	naturalized
Phytolaccaceae	Petiveria		alliacea	Petiveria alliacea	naturalized
Apiaceae	Petroselinum		crispum	Petroselinum crispum	cultivated
Solanaceae	Physalis		peruviana	Physalis peruviana	naturalized
Piperaceae	Piper		nigrum	Piper nigrum	cultivated
Leguminosae	Pithecellobium		dulce	Pithecellobium dulce	naturalized
Portulacaceae	Portulaca		oleracea	Portulaca oleracea	naturalized
Myrtaceae	Psidium		guajava	Psidium guajava	naturalized
Phytolaccaceae	Rivina		humilis	Rivina humilis	naturalized
Acanthaceae	Thunbergia		alata	Thunbergia alata	naturalized
Asteraceae	Tilesia		baccata	Tilesia baccata	naturalized
Commelinaceae	Tradescantia		zebrina	Tradescantia zebrina	naturalized
Asteraceae	Tridax		procumbens	Tridax procumbens	naturalized
Turneraceae	Turnera		ulmifolia	Turnera ulmifolia	cultivated
Poaceae	Urochloa		decumbens	Urochloa decumbens	naturalized
Poaceae	Urochloa		fusca	Urochloa fusca	naturalized
Poaceae	Urochloa		mollis	Urochloa mollis	naturalized
Poaceae	Urochloa		plantaginea	Urochloa plantaginea	naturalized
Malvaceae	Walteria		indica	Waltheria indica	invasive
Asteraceae	Youngia		japonica	Youngia japonica	naturalized
